# Supplementary material for: Comparative RNA-Seq Analysis of Differentially Expressed Genes in the Testis and Ovary of Mudskipper, Boleophthalmus pectinirostris
Source: Animals (Basel). 2026 Jan 5;16(1):150. doi: 10.3390/ani16010150 (PMC12784797; doi:10.3390/ani16010150)
Supplement: Supplementary file 1 [file animals-16-00150-s001.zip]

Archive with 13 entries (13 files):
- Figure S1 allGO classification .png
- Figure S2 allKEGG classification .png
- Figure S3 all diff GO KEGG changed.png
- Figure S4 malefemale-specific-GO1 changed.png
- Figure S5 malefemale-specific-KEGG1 changed.png
- Figure S6 chr.png
- Figure S7 dmrt.png
- Figure S8 foxl changed.png
- Gene abbreviation .docx
- Table S1-S4.docx
- Table S5  All expressed genes.xlsx
- Table S6 All DEGs.xlsx
- Table S7 aln.fasta
