# Supplementary material for: Comparative RNA-Seq Analysis of Differentially Expressed Genes in the Testis and Ovary of Mudskipper, Boleophthalmus pectinirostris
Source: Animals (Basel). 2026 Jan 5;16(1):150. doi: 10.3390/ani16010150 (PMC12784797; doi:10.3390/ani16010150)
Supplement: Supplementary file 1 [file animals-16-00150-s001.zip › Table S5 All expressed genes.xlsx]

## Sheet: All expressed genes
Table S5 All expressed genes detected by RNA-seq.
id	O1_count	O2_count	O3_count	T1_count	T2_count	T3_count	O1_fpkm	O2_fpkm	O3_fpkm	T1_fpkm	T2_fpkm	T3_fpkm	O_mean	T_mean	log2(fc)	PValue	FDR	Symbol	Description	KEGG_A_class	KEGG_B_class	Pathway	K_ID	GO Component	GO Function	GO Process	TF_family
ncbi_110167066	107931	100993	102988	1157	1495	1528	11647.8	11334.9	13100.5	140.996	186.564	194.466	12027.7	174.009	-6.11106	1.00899e-202	2.65697e-198	LOC110167066	fatty acid-binding protein, liver-type-like	Organismal Systems	Endocrine system	ko03320//PPAR signaling pathway	K08750	GO:0005575//cellular_component;GO:0005622//intracellular anatomical structure;GO:0005634//nucleus;GO:0005654//nucleoplasm;GO:0005737//cytoplasm;GO:0005777//peroxisome;GO:0005782//peroxisomal matrix;GO:0005829//cytosol;GO:0005938//cell cortex;GO:0016459//myosin complex;GO:0031907//microbody lumen;GO:0031974//membrane-enclosed lumen;GO:0031981//nuclear lumen;GO:0032991//protein-containing complex;G…	GO:0003674//molecular_function;GO:0003682//chromatin binding;GO:0003774//cytoskeletal motor activity;GO:0005215//transporter activity;GO:0005319//lipid transporter activity;GO:0005324//long-chain fatty acid transporter activity;GO:0005488//binding;GO:0005504//fatty acid binding;GO:0005524//ATP binding;GO:0005543//phospholipid binding;GO:0005548//phospholipid transporter activity;GO:0008289//lipid…	GO:0000302//response to reactive oxygen species;GO:0001666//response to hypoxia;GO:0003008//system process;GO:0006629//lipid metabolic process;GO:0006638//neutral lipid metabolic process;GO:0006639//acylglycerol metabolic process;GO:0006641//triglyceride metabolic process;GO:0006810//transport;GO:0006811//monoatomic ion transport;GO:0006820//monoatomic anion transport;GO:0006869//lipid transport;…	--
ncbi_110155726	57	63	58	4270	4300	3826	0.728	0.84	0.873	61.962	63.801	57.866	0.813667	61.2097	6.23318	2.99109e-159	3.93822e-155	asph	aspartate beta-hydroxylase, transcript variant X2	-	-	-	-	GO:0016020//membrane	-	-	--
ncbi_110154800	377	402	316	12597	13013	12398	10.06	11.156	9.939	379.574	401.53	390.145	10.385	390.416	5.23244	6.95775e-144	6.10728e-140	atp1b1a	ATPase Na+/K+ transporting subunit beta 1a	Cellular Processes;Organismal Systems;Organismal Systems	Cell motility;Circulatory system;Circulatory system	ko04820//Cytoskeleton in muscle cells;ko04261//Adrenergic signaling in cardiomyocytes;ko04260//Cardiac muscle contraction	K01540;K01540;K01540	GO:0005890//sodium:potassium-exchanging ATPase complex	GO:0005391//P-type sodium:potassium-exchanging transporter activity	GO:0006813//potassium ion transport;GO:0006814//sodium ion transport;GO:0030322//stabilization of membrane potential	--
ncbi_110166107	16126	15924	17553	390	390	286	808.491	832.909	1039.52	22.024	22.574	17.273	893.64	20.6237	-5.43732	4.22661e-143	2.78248e-139	LOC110166107	erythroblast NAD(P)(+)--arginine ADP-ribosyltransferase-like, transcript variant X1	-	-	-	-	-	GO:0106274//NAD+-protein-arginine ADP-ribosyltransferase activity	-	--
ncbi_110168365	108	96	129	6685	6776	5544	1.582	1.514	2.55	112.507	115.54	97.43	1.882	108.492	5.84918	2.33138e-140	1.22784e-136	stat2	signal transducer and activator of transcription 2, transcript variant X1	Human Diseases;Cellular Processes;Organismal Systems;Organismal Systems;Organismal Systems	Infectious disease: viral;Cell growth and death;Immune system;Immune system;Immune system	ko05168//Herpes simplex virus 1 infection;ko04217//Necroptosis;ko04621//NOD-like receptor signaling pathway;ko04625//C-type lectin receptor signaling pathway;ko04620//Toll-like receptor signaling pathway	K11221;K11221;K11221;K11221;K11221	GO:0005575//cellular_component;GO:0005622//intracellular anatomical structure;GO:0005634//nucleus;GO:0005654//nucleoplasm;GO:0005737//cytoplasm;GO:0005829//cytosol;GO:0005886//plasma membrane;GO:0016020//membrane;GO:0031974//membrane-enclosed lumen;GO:0031981//nuclear lumen;GO:0043226//organelle;GO:0043227//membrane-bounded organelle;GO:0043229//intracellular organelle;GO:0043231//intracellular m…	GO:0000981//DNA-binding transcription factor activity, RNA polymerase II-specific;GO:0003674//molecular_function;GO:0003676//nucleic acid binding;GO:0003677//DNA binding;GO:0003700//DNA-binding transcription factor activity;GO:0005488//binding;GO:0005515//protein binding;GO:0019899//enzyme binding;GO:0042802//identical protein binding;GO:0044389//ubiquitin-like protein ligase binding;GO:0097159//…	GO:0001932//regulation of protein phosphorylation;GO:0002252//immune effector process;GO:0002376//immune system process;GO:0006139//nucleobase-containing compound metabolic process;GO:0006351//DNA-templated transcription;GO:0006355//regulation of DNA-templated transcription;GO:0006357//regulation of transcription by RNA polymerase II;GO:0006725//cellular aromatic compound metabolic process;GO:000…	STAT
ncbi_110159294	19	12	25	8404	5276	5996	0.768	0.506	1.192	383.885	246.787	286.03	0.822	305.567	8.53814	4.96139e-136	2.17747e-132	cdk21	cyclin-dependent kinase 21, transcript variant X1	Cellular Processes;Cellular Processes;Cellular Processes	Cell growth and death;Cell growth and death;Cell growth and death	ko04218//Cellular senescence;ko04110//Cell cycle;ko04115//p53 signaling pathway	K02091;K02091;K02091	GO:0000307//cyclin-dependent protein kinase holoenzyme complex;GO:0005575//cellular_component;GO:0005622//intracellular anatomical structure;GO:0005634//nucleus;GO:0005737//cytoplasm;GO:0032991//protein-containing complex;GO:0043226//organelle;GO:0043227//membrane-bounded organelle;GO:0043229//intracellular organelle;GO:0043231//intracellular membrane-bounded organelle;GO:0061695//transferase com…	GO:0000166//nucleotide binding;GO:0003674//molecular_function;GO:0003824//catalytic activity;GO:0004672//protein kinase activity;GO:0004674//protein serine/threonine kinase activity;GO:0004693//cyclin-dependent protein serine/threonine kinase activity;GO:0005488//binding;GO:0005515//protein binding;GO:0005524//ATP binding;GO:0016301//kinase activity;GO:0016740//transferase activity;GO:0016772//tr…	GO:0000003//reproduction;GO:0000082//G1/S transition of mitotic cell cycle;GO:0000278//mitotic cell cycle;GO:0001558//regulation of cell growth;GO:0002119//nematode larval development;GO:0002164//larval development;GO:0003002//regionalization;GO:0003006//developmental process involved in reproduction;GO:0006275//regulation of DNA replication;GO:0006468//protein phosphorylation;GO:0006793//phospho…	--
MSTRG.23913	12	6	18	6792	5174	4917	0.468	0.244	0.828	299.356	233.522	226.326	0.513333	253.068	8.94541	2.09155e-132	7.86812e-129	--	XP_055005499.1 taxid=150288 gastrula zinc finger protein XlCGF57.1-like [Boleophthalmus pectinirostris]	Human Diseases	Infectious disease: viral	ko05168//Herpes simplex virus 1 infection	K09228	-	GO:0008270//zinc ion binding	-	--
MSTRG.6892	313420	229668	292390	5401	5807	7079	14052.4	10708.9	15450.4	272.74	300.133	373.701	13403.9	315.525	-5.40876	4.35484e-132	1.43345e-128	--	KAJ0060725.1 taxid=150288 hypothetical protein NL108_017824 [Boleophthalmus pectinirostris]	-	-	-	-	-	-	-	--
ncbi_110174938	72627	55679	69171	1900	2164	2199	4936.67	3936.05	5541.97	145.836	170.08	176.262	4804.89	164.059	-4.87222	6.04232e-128	1.76792e-124	LOC110174938	cartilage intermediate layer protein 1-like	-	-	-	-	-	-	-	--
ncbi_110173746	130	125	127	5137	6976	7234	1.072	1.073	1.235	47.68	66.303	70.124	1.12667	61.369	5.76738	3.23277e-127	8.51284e-124	znfx1	zinc finger, NFX1-type containing 1	Organismal Systems	Immune system	ko04622//RIG-I-like receptor signaling pathway	K27391	GO:0000775//chromosome, centromeric region;GO:0005575//cellular_component;GO:0005622//intracellular anatomical structure;GO:0005634//nucleus;GO:0005694//chromosome;GO:0005737//cytoplasm;GO:0009338//exodeoxyribonuclease V complex;GO:0030880//RNA polymerase complex;GO:0031379//RNA-directed RNA polymerase complex;GO:0031380//nuclear RNA-directed RNA polymerase complex;GO:0032991//protein-containing …	GO:0000166//nucleotide binding;GO:0000981//DNA-binding transcription factor activity, RNA polymerase II-specific;GO:0003674//molecular_function;GO:0003676//nucleic acid binding;GO:0003677//DNA binding;GO:0003700//DNA-binding transcription factor activity;GO:0003723//RNA binding;GO:0003824//catalytic activity;GO:0004386//helicase activity;GO:0005488//binding;GO:0005524//ATP binding;GO:0008270//zin…	GO:0006281//DNA repair;GO:0006310//DNA recombination;GO:0006325//chromatin organization;GO:0006355//regulation of DNA-templated transcription;GO:0006357//regulation of transcription by RNA polymerase II;GO:0006996//organelle organization;GO:0007049//cell cycle;GO:0007059//chromosome segregation;GO:0008150//biological_process;GO:0009889//regulation of biosynthetic process;GO:0009890//negative regu…	--
ncbi_110160608	124	123	153	24574	27815	13313	6.843	7.059	9.952	1531.27	1774.87	866.357	7.95133	1390.83	7.45054	1.75728e-125	4.20676e-122	gsdf	gonadal somatic cell derived factor	-	-	-	-	GO:0016020//membrane	GO:0008083//growth factor activity	-	--
ncbi_129409778	0	9	6	8247	7894	9596	0	0.475	0.371	472.437	463.117	574.14	0.282	503.231	10.8013	1.15736e-124	2.53973e-121	LOC129409778	erythroblast NAD(P)(+)--arginine ADP-ribosyltransferase-like	-	-	-	-	GO:0005576//extracellular region	GO:0106274//NAD+-protein-arginine ADP-ribosyltransferase activity	-	--
ncbi_110170693	112	97	118	3595	4176	3760	0.902	0.812	1.12	32.687	38.883	35.704	0.944667	35.758	5.24232	1.5912e-121	3.22315e-118	LOC110170693	protein mono-ADP-ribosyltransferase PARP14-like	-	-	-	-	-	GO:0003950//NAD+ ADP-ribosyltransferase activity	-	--
ncbi_110169740	5899	5568	5959	245	251	213	462.1	453.615	550.221	21.672	22.736	19.677	488.645	21.3617	-4.51569	2.63374e-119	4.95388e-116	bncr	bouncer	-	-	-	-	-	-	GO:0030431//sleep;GO:0032222//regulation of synaptic transmission, cholinergic;GO:1903818//positive regulation of voltage-gated potassium channel activity	--
ncbi_110154624	15	30	21	5854	3983	3869	0.231	0.481	0.382	101.913	71.007	70.343	0.364667	81.0877	7.79676	6.22068e-119	1.09206e-115	LOC110154624	3'-5' RNA helicase YTHDC2-like	-	-	-	-	GO:0005575//cellular_component;GO:0005622//intracellular anatomical structure;GO:0005737//cytoplasm;GO:0005783//endoplasmic reticulum;GO:0012505//endomembrane system;GO:0032991//protein-containing complex;GO:0035770//ribonucleoprotein granule;GO:0043226//organelle;GO:0043227//membrane-bounded organelle;GO:0043228//non-membrane-bounded organelle;GO:0043229//intracellular organelle;GO:0043231//intr…	GO:0000166//nucleotide binding;GO:0003674//molecular_function;GO:0003676//nucleic acid binding;GO:0003677//DNA binding;GO:0003723//RNA binding;GO:0003724//RNA helicase activity;GO:0003824//catalytic activity;GO:0003924//GTPase activity;GO:0004386//helicase activity;GO:0005488//binding;GO:0005515//protein binding;GO:0005524//ATP binding;GO:0005525//GTP binding;GO:0008186//ATP-dependent activity, a…	GO:0000003//reproduction;GO:0003006//developmental process involved in reproduction;GO:0006139//nucleobase-containing compound metabolic process;GO:0006302//double-strand break repair;GO:0006396//RNA processing;GO:0006614//SRP-dependent cotranslational protein targeting to membrane;GO:0006725//cellular aromatic compound metabolic process;GO:0006807//nitrogen compound metabolic process;GO:0007049/…	--
ncbi_110175240	78	103	111	4306	3854	4551	1.447	1.987	2.427	90.18	82.653	99.538	1.95367	90.7903	5.53828	2.0885e-117	3.43728e-114	mmp2	matrix metallopeptidase 2	Organismal Systems	Endocrine system	ko04912//GnRH signaling pathway	K01398	GO:0005575//cellular_component;GO:0005576//extracellular region;GO:0005604//basement membrane;GO:0005615//extracellular space;GO:0005622//intracellular anatomical structure;GO:0005634//nucleus;GO:0005737//cytoplasm;GO:0005739//mitochondrion;GO:0005886//plasma membrane;GO:0016020//membrane;GO:0030016//myofibril;GO:0030017//sarcomere;GO:0031012//extracellular matrix;GO:0043226//organelle;GO:0043227…	GO:0001968//fibronectin binding;GO:0003674//molecular_function;GO:0003824//catalytic activity;GO:0004175//endopeptidase activity;GO:0004222//metalloendopeptidase activity;GO:0004252//serine-type endopeptidase activity;GO:0005488//binding;GO:0005515//protein binding;GO:0008233//peptidase activity;GO:0008236//serine-type peptidase activity;GO:0008237//metallopeptidase activity;GO:0008270//zinc ion …	GO:0000003//reproduction;GO:0000302//response to reactive oxygen species;GO:0001101//response to acid chemical;GO:0001501//skeletal system development;GO:0001503//ossification;GO:0001525//angiogenesis;GO:0001541//ovarian follicle development;GO:0001542//ovulation from ovarian follicle;GO:0001553//luteinization;GO:0001568//blood vessel development;GO:0001655//urogenital system development;GO:00016…	--
ncbi_110170420	22571	18186	18265	357	369	222	2298.54	1926.06	2192.44	41.053	43.453	26.661	2139.01	37.0557	-5.85111	7.18e-116	1.05039e-112	LOC110170420	histone H2A-like	Cellular Processes;Genetic Information Processing	Cell growth and death;Chromosome	ko04217//Necroptosis;ko03082//ATP-dependent chromatin remodeling	K11251;K11251	-	GO:0003677//DNA binding	-	--
MSTRG.3093	21301	19210	12117	247	276	253	761.365	714.104	510.494	9.969	11.408	10.664	661.988	10.6803	-5.95378	6.946e-116	1.05039e-112	--	KAJ0062527.1 taxid=150288 hypothetical protein NL108_015032 [Boleophthalmus pectinirostris]	-	-	-	-	-	GO:0008134//transcription factor binding;GO:0042803//protein homodimerization activity;GO:0070840//dynein complex binding	-	--
ncbi_110175329	40	41	62	7378	4858	4759	0.811	0.867	1.492	169.519	114.246	114.118	1.05667	132.628	6.97172	2.42349e-115	3.35883e-112	LOC110175329	titin-like, transcript variant X1	-	-	-	-	-	-	-	--
ncbi_110172572	15	10	23	3261	2537	2774	0.225	0.156	0.407	55.221	43.993	49.057	0.262667	49.4237	7.55583	2.01649e-113	2.65502e-110	kitb	KIT proto-oncogene, receptor tyrosine kinase b	Environmental Information Processing;Organismal Systems	Signal transduction;Endocrine system	ko04010//MAPK signaling pathway;ko04916//Melanogenesis	K05091;K05091	-	GO:0004672//protein kinase activity;GO:0004674//protein serine/threonine kinase activity;GO:0005524//ATP binding	GO:0006468//protein phosphorylation	--
ncbi_110156937	54	69	64	2607	2323	2530	2.079	2.762	2.904	113.324	103.405	114.854	2.58167	110.528	5.41996	4.68374e-113	5.87318e-110	perp	p53 apoptosis effector related to pmp22	Cellular Processes	Cell growth and death	ko04115//p53 signaling pathway	K10136	GO:0005575//cellular_component;GO:0005622//intracellular anatomical structure;GO:0005737//cytoplasm;GO:0005739//mitochondrion;GO:0005794//Golgi apparatus;GO:0005886//plasma membrane;GO:0005911//cell-cell junction;GO:0012505//endomembrane system;GO:0016020//membrane;GO:0030054//cell junction;GO:0030057//desmosome;GO:0043226//organelle;GO:0043227//membrane-bounded organelle;GO:0043229//intracellula…	-	GO:0002934//desmosome organization;GO:0006508//proteolysis;GO:0006807//nitrogen compound metabolic process;GO:0006915//apoptotic process;GO:0007154//cell communication;GO:0007155//cell adhesion;GO:0007165//signal transduction;GO:0007166//cell surface receptor signaling pathway;GO:0007219//Notch signaling pathway;GO:0007275//multicellular organism development;GO:0008150//biological_process;GO:0008…	--
ncbi_110155442	39	37	47	1920	2116	2121	0.281	0.278	0.4	15.645	17.656	18.049	0.319667	17.1167	5.74269	3.20295e-112	3.83379e-109	LOC110155442	latent-transforming growth factor beta-binding protein 2	-	-	-	-	GO:0001527//microfibril;GO:0005575//cellular_component;GO:0005576//extracellular region;GO:0005622//intracellular anatomical structure;GO:0009986//cell surface;GO:0016020//membrane;GO:0031012//extracellular matrix;GO:0071953//elastic fiber;GO:0099080//supramolecular complex;GO:0099081//supramolecular polymer;GO:0099512//supramolecular fiber	GO:0003674//molecular_function;GO:0005488//binding;GO:0005509//calcium ion binding;GO:0005515//protein binding;GO:0005539//glycosaminoglycan binding;GO:0008201//heparin binding;GO:0008696//4-amino-4-deoxychorismate lyase activity;GO:0019838//growth factor binding;GO:0030170//pyridoxal phosphate binding;GO:0043167//ion binding;GO:0043168//anion binding;GO:0043169//cation binding;GO:0046872//metal …	GO:0002790//peptide secretion;GO:0006605//protein targeting;GO:0006810//transport;GO:0006886//intracellular protein transport;GO:0007154//cell communication;GO:0007165//signal transduction;GO:0007166//cell surface receptor signaling pathway;GO:0007167//enzyme-linked receptor protein signaling pathway;GO:0007178//transmembrane receptor protein serine/threonine kinase signaling pathway;GO:0007179//…	--
ncbi_110153662	13	23	15	5130	3910	2986	1.236	2.275	1.681	550.864	429.947	334.859	1.73067	438.557	7.98529	3.37011e-112	3.85848e-109	fabp7a	fatty acid binding protein 7, brain, a	Organismal Systems	Endocrine system	ko03320//PPAR signaling pathway	K08756	GO:0005575//cellular_component;GO:0005622//intracellular anatomical structure;GO:0005634//nucleus;GO:0005737//cytoplasm;GO:0005829//cytosol;GO:0005911//cell-cell junction;GO:0030054//cell junction;GO:0036477//somatodendritic compartment;GO:0042995//cell projection;GO:0043025//neuronal cell body;GO:0043226//organelle;GO:0043227//membrane-bounded organelle;GO:0043229//intracellular organelle;GO:004…	GO:0003674//molecular_function;GO:0003723//RNA binding;GO:0003724//RNA helicase activity;GO:0005488//binding;GO:0005504//fatty acid binding;GO:0005515//protein binding;GO:0005524//ATP binding;GO:0008134//transcription factor binding;GO:0008289//lipid binding;GO:0031406//carboxylic acid binding;GO:0033293//monocarboxylic acid binding;GO:0036094//small molecule binding;GO:0043167//ion binding;GO:00…	GO:0001654//eye development;GO:0001964//startle response;GO:0003008//system process;GO:0003407//neural retina development;GO:0006629//lipid metabolic process;GO:0006638//neutral lipid metabolic process;GO:0006639//acylglycerol metabolic process;GO:0006641//triglyceride metabolic process;GO:0007275//multicellular organism development;GO:0007399//nervous system development;GO:0007417//central nervo…	--
ncbi_110163084	29	17	27	2226	2220	2000	0.657	0.401	0.721	56.976	58.188	53.462	0.593	56.2087	6.56662	5.30951e-112	5.82564e-109	tuft1a	tuftelin 1a	-	-	-	-	-	GO:0003700//DNA-binding transcription factor activity;GO:0005524//ATP binding;GO:0008093//cytoskeletal anchor activity;GO:0070840//dynein complex binding	GO:0006355//regulation of DNA-templated transcription;GO:0007059//chromosome segregation;GO:0030261//chromosome condensation	--
ncbi_110165105	433	465	404	9505	8400	8579	6.619	7.393	7.279	164.074	148.483	154.656	7.097	155.738	4.45576	2.90744e-111	3.06246e-108	LOC110165105	flotillin-2	Organismal Systems	Endocrine system	ko04910//Insulin signaling pathway	K07192	GO:0005575//cellular_component;GO:0005622//intracellular anatomical structure;GO:0005737//cytoplasm;GO:0005768//endosome;GO:0012505//endomembrane system;GO:0016020//membrane;GO:0030139//endocytic vesicle;GO:0030288//outer membrane-bounded periplasmic space;GO:0031410//cytoplasmic vesicle;GO:0031982//vesicle;GO:0043226//organelle;GO:0043227//membrane-bounded organelle;GO:0043229//intracellular org…	-	GO:0007155//cell adhesion;GO:0008150//biological_process;GO:0010470//regulation of gastrulation;GO:0022407//regulation of cell-cell adhesion;GO:0022603//regulation of anatomical structure morphogenesis;GO:0030155//regulation of cell adhesion;GO:0045861//negative regulation of proteolysis;GO:0045995//regulation of embryonic development;GO:0050789//regulation of biological process;GO:0050793//regul…	--
ncbi_110157336	38	45	69	3904	3448	3395	0.897	1.104	1.919	104.009	94.068	94.46	1.30667	97.5123	6.22162	4.84733e-110	4.90941e-107	pank2	pantothenate kinase 2	Metabolism;Metabolism;Metabolism	Global and overview maps;Global and overview maps;Metabolism of cofactors and vitamins	ko01100//Metabolic pathways;ko01240//Biosynthesis of cofactors;ko00770//Pantothenate and CoA biosynthesis	K09680;K09680;K09680	GO:0005575//cellular_component;GO:0005622//intracellular anatomical structure;GO:0005737//cytoplasm;GO:0005739//mitochondrion;GO:0005740//mitochondrial envelope;GO:0005758//mitochondrial intermembrane space;GO:0005829//cytosol;GO:0031967//organelle envelope;GO:0031970//organelle envelope lumen;GO:0031974//membrane-enclosed lumen;GO:0031975//envelope;GO:0043226//organelle;GO:0043227//membrane-boun…	GO:0000166//nucleotide binding;GO:0003674//molecular_function;GO:0003824//catalytic activity;GO:0004594//pantothenate kinase activity;GO:0005488//binding;GO:0005524//ATP binding;GO:0016301//kinase activity;GO:0016740//transferase activity;GO:0016772//transferase activity, transferring phosphorus-containing groups;GO:0016773//phosphotransferase activity, alcohol group as acceptor;GO:0017076//purin…	GO:0000003//reproduction;GO:0003006//developmental process involved in reproduction;GO:0006082//organic acid metabolic process;GO:0006085//acetyl-CoA biosynthetic process;GO:0006091//generation of precursor metabolites and energy;GO:0006139//nucleobase-containing compound metabolic process;GO:0006163//purine nucleotide metabolic process;GO:0006164//purine nucleotide biosynthetic process;GO:000657…	--
ncbi_110167992	11	12	16	2140	1906	1849	0.101	0.115	0.174	22.272	20.314	20.097	0.13	20.8943	7.32846	5.15086e-110	5.02362e-107	si:ch73-61d6.3	occludin	Cellular Processes;Environmental Information Processing	Cellular community - eukaryotes;Signaling molecules and interaction	ko04530//Tight junction;ko04514//Cell adhesion molecules	K06088;K06088	GO:0005575//cellular_component;GO:0005886//plasma membrane;GO:0005911//cell-cell junction;GO:0005923//bicellular tight junction;GO:0016020//membrane;GO:0030054//cell junction;GO:0039679//viral occlusion body;GO:0042729//DASH complex;GO:0043296//apical junction complex;GO:0070160//tight junction;GO:0071944//cell periphery;GO:0072686//mitotic spindle	GO:0016887//ATP hydrolysis activity	GO:0006302//double-strand break repair;GO:0007043//cell-cell junction assembly;GO:0008150//biological_process;GO:0009987//cellular process;GO:0016043//cellular component organization;GO:0022607//cellular component assembly;GO:0034329//cell junction assembly;GO:0034330//cell junction organization;GO:0043297//apical junction assembly;GO:0044085//cellular component biogenesis;GO:0045216//cell-cell j…	--
ncbi_110166062	215	172	174	8272	6106	8620	7.834	6.631	7.392	347.396	261.748	378.173	7.28567	329.106	5.49735	1.29317e-109	1.21618e-106	acta2	actin alpha 2, smooth muscle, transcript variant X1	-	-	-	-	GO:0001725//stress fiber;GO:0005575//cellular_component;GO:0005622//intracellular anatomical structure;GO:0005737//cytoplasm;GO:0005829//cytosol;GO:0005856//cytoskeleton;GO:0005865//striated muscle thin filament;GO:0005884//actin filament;GO:0015629//actin cytoskeleton;GO:0016459//myosin complex;GO:0030016//myofibril;GO:0030017//sarcomere;GO:0030027//lamellipodium;GO:0030175//filopodium;GO:003048…	GO:0000166//nucleotide binding;GO:0003674//molecular_function;GO:0005198//structural molecule activity;GO:0005200//structural constituent of cytoskeleton;GO:0005488//binding;GO:0005515//protein binding;GO:0005524//ATP binding;GO:0017076//purine nucleotide binding;GO:0019899//enzyme binding;GO:0019900//kinase binding;GO:0019901//protein kinase binding;GO:0030554//adenyl nucleotide binding;GO:00325…	GO:0001568//blood vessel development;GO:0001655//urogenital system development;GO:0001822//kidney development;GO:0001932//regulation of protein phosphorylation;GO:0001934//positive regulation of protein phosphorylation;GO:0001944//vasculature development;GO:0002064//epithelial cell development;GO:0003008//system process;GO:0003012//muscle system process;GO:0003013//circulatory system process;GO:0…	--
ncbi_110173762	191	156	184	6083	6327	4862	1.45	1.231	1.646	52.275	55.68	43.633	1.44233	50.5293	5.13064	1.3671e-109	1.24137e-106	LOC110173762	NFX1-type zinc finger-containing protein 1-like	Organismal Systems	Immune system	ko04622//RIG-I-like receptor signaling pathway	K27391	GO:0000775//chromosome, centromeric region;GO:0005575//cellular_component;GO:0005622//intracellular anatomical structure;GO:0005634//nucleus;GO:0005694//chromosome;GO:0005737//cytoplasm;GO:0009338//exodeoxyribonuclease V complex;GO:0030880//RNA polymerase complex;GO:0031379//RNA-directed RNA polymerase complex;GO:0031380//nuclear RNA-directed RNA polymerase complex;GO:0032991//protein-containing …	GO:0000166//nucleotide binding;GO:0000981//DNA-binding transcription factor activity, RNA polymerase II-specific;GO:0003674//molecular_function;GO:0003676//nucleic acid binding;GO:0003677//DNA binding;GO:0003700//DNA-binding transcription factor activity;GO:0003723//RNA binding;GO:0003824//catalytic activity;GO:0004386//helicase activity;GO:0005488//binding;GO:0005524//ATP binding;GO:0008270//zin…	GO:0006281//DNA repair;GO:0006310//DNA recombination;GO:0006325//chromatin organization;GO:0006355//regulation of DNA-templated transcription;GO:0006357//regulation of transcription by RNA polymerase II;GO:0006996//organelle organization;GO:0007049//cell cycle;GO:0007059//chromosome segregation;GO:0008150//biological_process;GO:0009889//regulation of biosynthetic process;GO:0009890//negative regu…	--
ncbi_110168506	22	34	19	2787	2735	2205	0.239	0.384	0.243	34.154	34.322	28.22	0.288667	32.232	6.80295	1.61013e-109	1.41332e-106	oat	ornithine aminotransferase	Metabolism;Metabolism	Global and overview maps;Amino acid metabolism	ko01100//Metabolic pathways;ko00330//Arginine and proline metabolism	K00819;K00819	GO:0005575//cellular_component;GO:0005622//intracellular anatomical structure;GO:0005634//nucleus;GO:0005654//nucleoplasm;GO:0005737//cytoplasm;GO:0005739//mitochondrion;GO:0005759//mitochondrial matrix;GO:0005829//cytosol;GO:0031974//membrane-enclosed lumen;GO:0031981//nuclear lumen;GO:0043226//organelle;GO:0043227//membrane-bounded organelle;GO:0043229//intracellular organelle;GO:0043231//intra…	GO:0003674//molecular_function;GO:0003824//catalytic activity;GO:0003867//4-aminobutyrate transaminase activity;GO:0004015//adenosylmethionine-8-amino-7-oxononanoate transaminase activity;GO:0004587//ornithine aminotransferase activity;GO:0005488//binding;GO:0005515//protein binding;GO:0008270//zinc ion binding;GO:0008483//transaminase activity;GO:0016740//transferase activity;GO:0016769//transfe…	GO:0001101//response to acid chemical;GO:0002376//immune system process;GO:0003008//system process;GO:0006082//organic acid metabolic process;GO:0006520//amino acid metabolic process;GO:0006525//arginine metabolic process;GO:0006527//arginine catabolic process;GO:0006536//glutamate metabolic process;GO:0006560//proline metabolic process;GO:0006561//proline biosynthetic process;GO:0006591//ornithi…	--
ncbi_129410082	21188	20442	19817	300	425	217	1102.91	1106.64	1215.89	17.634	25.582	13.321	1141.81	18.8457	-5.92095	1.98516e-108	1.68629e-105	LOC129410082	replication protein A 32 kDa subunit-like	-	-	-	-	-	-	-	--
ncbi_110175594	234	209	222	7402	7600	5619	3.348	3.11	3.744	119.58	125.729	94.801	3.40067	113.37	5.05908	2.3981e-108	1.97341e-105	stat1a	signal transducer and activator of transcription 1a	Human Diseases;Cellular Processes;Organismal Systems;Organismal Systems;Organismal Systems	Infectious disease: viral;Cell growth and death;Immune system;Immune system;Immune system	ko05168//Herpes simplex virus 1 infection;ko04217//Necroptosis;ko04621//NOD-like receptor signaling pathway;ko04625//C-type lectin receptor signaling pathway;ko04620//Toll-like receptor signaling pathway	K11220;K11220;K11220;K11220;K11220	GO:0000228//nuclear chromosome;GO:0000446//nucleoplasmic THO complex;GO:0000785//chromatin;GO:0005575//cellular_component;GO:0005622//intracellular anatomical structure;GO:0005634//nucleus;GO:0005654//nucleoplasm;GO:0005694//chromosome;GO:0005730//nucleolus;GO:0005737//cytoplasm;GO:0005829//cytosol;GO:0030424//axon;GO:0030425//dendrite;GO:0031974//membrane-enclosed lumen;GO:0031981//nuclear lumen…	GO:0000976//transcription cis-regulatory region binding;GO:0000977//RNA polymerase II transcription regulatory region sequence-specific DNA binding;GO:0000978//RNA polymerase II cis-regulatory region sequence-specific DNA binding;GO:0000979//RNA polymerase II core promoter sequence-specific DNA binding;GO:0000981//DNA-binding transcription factor activity, RNA polymerase II-specific;GO:0000987//c…	GO:0000122//negative regulation of transcription by RNA polymerase II;GO:0000302//response to reactive oxygen species;GO:0001655//urogenital system development;GO:0001656//metanephros development;GO:0001817//regulation of cytokine production;GO:0001819//positive regulation of cytokine production;GO:0001822//kidney development;GO:0001936//regulation of endothelial cell proliferation;GO:0001937//ne…	STAT
ncbi_110158025	702	607	898	22872	25874	28453	23.307	20.959	35.142	857.494	993.349	1114.04	26.4693	988.294	5.22255	2.65211e-108	2.1163e-105	LOC110158025	keratin, type I cytoskeletal 18-like	-	-	-	-	GO:0005575//cellular_component;GO:0005622//intracellular anatomical structure;GO:0005856//cytoskeleton;GO:0005882//intermediate filament;GO:0043226//organelle;GO:0043228//non-membrane-bounded organelle;GO:0043229//intracellular organelle;GO:0043232//intracellular non-membrane-bounded organelle;GO:0045111//intermediate filament cytoskeleton;GO:0099080//supramolecular complex;GO:0099081//supramolec…	GO:0003674//molecular_function;GO:0005198//structural molecule activity;GO:0005524//ATP binding;GO:0008017//microtubule binding	GO:0006606//protein import into nucleus;GO:0007030//Golgi organization;GO:0007059//chromosome segregation;GO:0007155//cell adhesion;GO:0030261//chromosome condensation;GO:0048309//endoplasmic reticulum inheritance;GO:0051028//mRNA transport	--
ncbi_110171307	16	9	19	5030	2882	3805	0.261	0.153	0.365	92.588	54.324	73.146	0.259667	73.3527	8.14204	8.97454e-108	6.95078e-105	mmp19	matrix metallopeptidase 19	-	-	-	-	GO:0031012//extracellular matrix	GO:0004222//metalloendopeptidase activity;GO:0008237//metallopeptidase activity;GO:0008270//zinc ion binding	GO:0006508//proteolysis	--
ncbi_110171838	26	31	44	2245	2138	2073	0.98	1.215	1.955	95.552	93.184	92.144	1.38333	93.6267	6.0807	7.55018e-106	5.68054e-103	gapdhs	glyceraldehyde-3-phosphate dehydrogenase, spermatogenic	Metabolism;Metabolism	Global and overview maps;Carbohydrate metabolism	ko01100//Metabolic pathways;ko00010//Glycolysis / Gluconeogenesis	K10705;K10705	GO:0001669//acrosomal vesicle;GO:0005575//cellular_component;GO:0005622//intracellular anatomical structure;GO:0005737//cytoplasm;GO:0005829//cytosol;GO:0005929//cilium;GO:0012505//endomembrane system;GO:0030141//secretory granule;GO:0031410//cytoplasmic vesicle;GO:0031514//motile cilium;GO:0031982//vesicle;GO:0035686//sperm fibrous sheath;GO:0036126//sperm flagellum;GO:0042995//cell projection;G…	GO:0000166//nucleotide binding;GO:0003674//molecular_function;GO:0003824//catalytic activity;GO:0004073//aspartate-semialdehyde dehydrogenase activity;GO:0004365//glyceraldehyde-3-phosphate dehydrogenase (NAD+) (phosphorylating) activity;GO:0005488//binding;GO:0016491//oxidoreductase activity;GO:0016620//oxidoreductase activity, acting on the aldehyde or oxo group of donors, NAD or NADP as accept…	GO:0000003//reproduction;GO:0003006//developmental process involved in reproduction;GO:0005975//carbohydrate metabolic process;GO:0005996//monosaccharide metabolic process;GO:0006006//glucose metabolic process;GO:0006007//glucose catabolic process;GO:0006082//organic acid metabolic process;GO:0006090//pyruvate metabolic process;GO:0006091//generation of precursor metabolites and energy;GO:0006094…	--
ncbi_110172339	26	31	34	1641	1671	1825	0.145	0.179	0.223	10.301	10.741	11.964	0.182333	11.002	5.91504	8.07982e-106	5.91016e-103	il11ra	interleukin 11 receptor, alpha	Environmental Information Processing	Signaling molecules and interaction	ko04060//Cytokine-cytokine receptor interaction	K05056	GO:0005886//plasma membrane	-	-	--
ncbi_110155211	34	44	43	2460	3932	3524	0.542	0.729	0.808	44.264	72.451	66.221	0.693	60.9787	6.45931	2.55138e-105	1.81582e-102	gsna	gelsolin a	Cellular Processes	Cell motility	ko04810//Regulation of actin cytoskeleton	K05768	GO:0001726//ruffle;GO:0002102//podosome;GO:0005575//cellular_component;GO:0005576//extracellular region;GO:0005615//extracellular space;GO:0005622//intracellular anatomical structure;GO:0005634//nucleus;GO:0005737//cytoplasm;GO:0005829//cytosol;GO:0005856//cytoskeleton;GO:0005886//plasma membrane;GO:0005912//adherens junction;GO:0005925//focal adhesion;GO:0005938//cell cortex;GO:0012505//endomemb…	GO:0003674//molecular_function;GO:0003779//actin binding;GO:0005488//binding;GO:0005509//calcium ion binding;GO:0005515//protein binding;GO:0008092//cytoskeletal protein binding;GO:0017022//myosin binding;GO:0043167//ion binding;GO:0043169//cation binding;GO:0044877//protein-containing complex binding;GO:0045159//myosin II binding;GO:0046872//metal ion binding;GO:0051015//actin filament binding	GO:0001101//response to acid chemical;GO:0001775//cell activation;GO:0002252//immune effector process;GO:0002263//cell activation involved in immune response;GO:0002274//myeloid leukocyte activation;GO:0002275//myeloid cell activation involved in immune response;GO:0002283//neutrophil activation involved in immune response;GO:0002366//leukocyte activation involved in immune response;GO:0002376//i…	--
ncbi_110160336	10050	9311	8583	435	330	358	443.227	427.058	446.175	21.663	16.829	18.619	438.82	19.037	-4.52675	3.26194e-105	2.26044e-102	LOC110160336	low choriolytic enzyme-like	-	-	-	-	-	GO:0004222//metalloendopeptidase activity	GO:0006508//proteolysis	--
ncbi_110174022	58705	46193	45029	1975	2150	1733	3683.02	3014.32	3329.61	140.122	156.259	128.323	3342.32	141.568	-4.56128	7.14494e-105	4.8243e-102	org	oogenesis-related gene, transcript variant X1	-	-	-	-	-	-	-	--
ncbi_110165099	97	70	103	4323	5423	3854	5.045	3.786	6.314	253.87	326.12	236.365	5.04833	272.118	5.75228	1.36456e-103	8.98327e-101	hmgn1b	high mobility group nucleosome binding domain 1b	-	-	-	-	GO:0000785//chromatin;GO:0005634//nucleus	GO:0031492//nucleosomal DNA binding	-	--
ncbi_110156952	42	26	31	2223	1994	1910	0.464	0.299	0.404	27.737	25.477	24.888	0.389	26.034	6.06448	2.30529e-103	1.48061e-100	thbs2a	thrombospondin 2a	Cellular Processes;Cellular Processes;Cellular Processes;Environmental Information Processing	Cell motility;Cellular community - eukaryotes;Transport and catabolism;Signaling molecules and interaction	ko04820//Cytoskeleton in muscle cells;ko04510//Focal adhesion;ko04145//Phagosome;ko04512//ECM-receptor interaction	K04659;K04659;K04659;K04659	GO:0005575//cellular_component;GO:0005576//extracellular region;GO:0005604//basement membrane;GO:0005622//intracellular anatomical structure;GO:0005737//cytoplasm;GO:0012505//endomembrane system;GO:0030141//secretory granule;GO:0031012//extracellular matrix;GO:0031091//platelet alpha granule;GO:0031410//cytoplasmic vesicle;GO:0031982//vesicle;GO:0043226//organelle;GO:0043227//membrane-bounded org…	GO:0003674//molecular_function;GO:0005488//binding;GO:0005509//calcium ion binding;GO:0005515//protein binding;GO:0005539//glycosaminoglycan binding;GO:0008201//heparin binding;GO:0043167//ion binding;GO:0043168//anion binding;GO:0043169//cation binding;GO:0046872//metal ion binding;GO:0097367//carbohydrate derivative binding;GO:1901681//sulfur compound binding	GO:0007155//cell adhesion;GO:0007165//signal transduction;GO:0008150//biological_process;GO:0016525//negative regulation of angiogenesis;GO:0022603//regulation of anatomical structure morphogenesis;GO:0044087//regulation of cellular component biogenesis;GO:0044089//positive regulation of cellular component biogenesis;GO:0045765//regulation of angiogenesis;GO:0048518//positive regulation of biolog…	--
ncbi_110161932	160	147	264	11147	11811	10221	6.643	6.326	12.884	523.546	563.645	499.94	8.61767	529.044	5.93995	4.17352e-103	2.6167e-100	tagln	transgelin, transcript variant X1	-	-	-	-	GO:0005575//cellular_component;GO:0005622//intracellular anatomical structure;GO:0005737//cytoplasm	GO:0003674//molecular_function;GO:0003779//actin binding;GO:0005488//binding;GO:0005515//protein binding;GO:0008092//cytoskeletal protein binding;GO:0030674//protein-macromolecule adaptor activity;GO:0044877//protein-containing complex binding;GO:0051015//actin filament binding;GO:0060090//molecular adaptor activity	GO:0007275//multicellular organism development;GO:0007517//muscle organ development;GO:0008150//biological_process;GO:0009888//tissue development;GO:0009987//cellular process;GO:0030154//cell differentiation;GO:0030855//epithelial cell differentiation;GO:0032501//multicellular organismal process;GO:0032502//developmental process;GO:0048513//animal organ development;GO:0048731//system development;…	--
ncbi_110167571	106149	87620	73612	3110	3440	2786	3464.67	2974.27	2832.05	114.627	129.836	107.239	3090.33	117.234	-4.7203	9.82541e-103	6.01704e-100	lap3	leucine aminopeptidase 3	Metabolism;Metabolism;Metabolism	Global and overview maps;Metabolism of other amino acids;Amino acid metabolism	ko01100//Metabolic pathways;ko00480//Glutathione metabolism;ko00330//Arginine and proline metabolism	K11142;K11142;K11142	GO:0005575//cellular_component;GO:0005622//intracellular anatomical structure;GO:0005634//nucleus;GO:0005654//nucleoplasm;GO:0005737//cytoplasm;GO:0005739//mitochondrion;GO:0005794//Golgi apparatus;GO:0005802//trans-Golgi network;GO:0005829//cytosol;GO:0012505//endomembrane system;GO:0030496//midbody;GO:0031974//membrane-enclosed lumen;GO:0031981//nuclear lumen;GO:0031984//organelle subcompartmen…	GO:0003674//molecular_function;GO:0003824//catalytic activity;GO:0004177//aminopeptidase activity;GO:0005488//binding;GO:0005515//protein binding;GO:0008233//peptidase activity;GO:0008235//metalloexopeptidase activity;GO:0008237//metallopeptidase activity;GO:0008238//exopeptidase activity;GO:0016787//hydrolase activity;GO:0019904//protein domain specific binding;GO:0030145//manganese ion binding;…	GO:0006508//proteolysis;GO:0006807//nitrogen compound metabolic process;GO:0008150//biological_process;GO:0008152//metabolic process;GO:0019538//protein metabolic process;GO:0043170//macromolecule metabolic process;GO:0044238//primary metabolic process;GO:0071704//organic substance metabolic process;GO:1901564//organonitrogen compound metabolic process	--
ncbi_129410323	7650	6360	7283	234	251	172	283.035	244.397	317.07	9.723	10.692	7.403	281.501	9.27267	-4.92401	2.22025e-102	1.32877e-99	si:ch211-286b5.4	afadin- and alpha-actinin-binding protein B, transcript variant X1	-	-	-	-	GO:0039679//viral occlusion body	GO:0005524//ATP binding	GO:0007059//chromosome segregation;GO:0030261//chromosome condensation	--
ncbi_110174325	47	49	43	2004	1851	2400	0.623	0.676	0.671	29.971	28.362	37.488	0.656667	31.9403	5.60407	4.20236e-102	2.45913e-99	bcam	basal cell adhesion molecule (Lutheran blood group), transcript variant X1	-	-	-	-	GO:0005575//cellular_component;GO:0005886//plasma membrane;GO:0009897//external side of plasma membrane;GO:0009986//cell surface;GO:0016020//membrane;GO:0071944//cell periphery;GO:0098552//side of membrane	GO:0003674//molecular_function;GO:0004222//metalloendopeptidase activity;GO:0004888//transmembrane signaling receptor activity;GO:0005055//laminin receptor activity;GO:0005488//binding;GO:0005515//protein binding;GO:0008528//G protein-coupled peptide receptor activity;GO:0038023//signaling receptor activity;GO:0043236//laminin binding;GO:0050840//extracellular matrix binding;GO:0060089//molecular…	GO:0007154//cell communication;GO:0007155//cell adhesion;GO:0007160//cell-matrix adhesion;GO:0007165//signal transduction;GO:0008150//biological_process;GO:0009987//cellular process;GO:0023052//signaling;GO:0031589//cell-substrate adhesion;GO:0050789//regulation of biological process;GO:0050794//regulation of cellular process;GO:0050896//response to stimulus;GO:0051716//cellular response to stimu…	--
ncbi_110171413	19	32	20	1764	2034	1823	0.218	0.374	0.263	22.498	26.54	24.244	0.285	24.4273	6.42139	4.57454e-101	2.61872e-98	LOC110171413	protein MTSS 1-like, transcript variant X1	-	-	-	-	-	-	GO:0007009//plasma membrane organization	--
ncbi_110158350	55	49	51	1730	1637	1753	0.552	0.512	0.604	19.612	19.004	20.755	0.556	19.7903	5.15357	3.38335e-100	1.89561e-97	dsc2l	desmocollin 2 like	Cellular Processes	Cell motility	ko04820//Cytoskeleton in muscle cells	K07601	GO:0016020//membrane	GO:0005509//calcium ion binding	GO:0007156//homophilic cell adhesion via plasma membrane adhesion molecules	--
ncbi_110166112	87222	66403	52972	1948	2035	1835	2887.28	2289.74	2068.94	73.041	78.131	71.586	2415.32	74.2527	-5.02363	3.47414e-100	1.90593e-97	kpna7	karyopherin alpha 7 (importin alpha 8), transcript variant X1	Genetic Information Processing	Translation	ko03013//Nucleocytoplasmic transport	K15043	GO:0000221//vacuolar proton-transporting V-type ATPase, V1 domain;GO:0005575//cellular_component;GO:0005622//intracellular anatomical structure;GO:0005634//nucleus;GO:0005635//nuclear envelope;GO:0005643//nuclear pore;GO:0005654//nucleoplasm;GO:0005737//cytoplasm;GO:0005829//cytosol;GO:0012505//endomembrane system;GO:0031967//organelle envelope;GO:0031974//membrane-enclosed lumen;GO:0031975//enve…	GO:0003674//molecular_function;GO:0005048//signal sequence binding;GO:0005215//transporter activity;GO:0005488//binding;GO:0005515//protein binding;GO:0008139//nuclear localization sequence binding;GO:0033218//amide binding;GO:0042277//peptide binding;GO:0061608//nuclear import signal receptor activity;GO:0140104//molecular carrier activity;GO:0140142//nucleocytoplasmic carrier activity	GO:0006606//protein import into nucleus;GO:0006607//NLS-bearing protein import into nucleus;GO:0006810//transport;GO:0006886//intracellular protein transport;GO:0006913//nucleocytoplasmic transport;GO:0008104//protein localization;GO:0008150//biological_process;GO:0015031//protein transport;GO:0015833//peptide transport;GO:0016032//viral process;GO:0017038//protein import;GO:0019048//modulation b…	--
ncbi_110158889	34266	30052	31189	1111	1106	735	2201.51	2006.65	2361.27	80.747	82.329	55.775	2189.81	72.9503	-4.90775	5.15349e-100	2.76953e-97	pttg1	PTTG1 regulator of sister chromatid separation, securin, transcript variant X1	Cellular Processes;Cellular Processes	Cell growth and death;Cell growth and death	ko04110//Cell cycle;ko04114//Oocyte meiosis	K06635;K06635	GO:0005634//nucleus;GO:0005737//cytoplasm	-	GO:0051276//chromosome organization	--
ncbi_110170374	46977	40835	38839	808	904	477	2383.31	2154.55	2322.57	46.29	53.034	28.539	2286.81	42.621	-5.74563	5.62645e-100	2.96322e-97	LOC110170374	zona pellucida sperm-binding protein 3-like	-	-	-	-	-	-	-	--
MSTRG.25688	44802	39452	45293	688	814	393	3049.03	2792.31	3633.3	52.873	64.059	31.541	3158.21	49.491	-5.9958	1.249e-99	6.44899e-97	--	KAJ0068849.1 taxid=150288 hypothetical protein NL108_012091 [Boleophthalmus pectinirostris]	-	-	-	-	-	-	-	--
ncbi_110154683	15	11	18	1750	1498	1908	0.276	0.23	0.406	37.326	33.054	41.827	0.304	37.4023	6.94291	7.24501e-99	3.6689e-96	tp63	tumor protein p63, transcript variant X3	-	-	-	-	GO:0000228//nuclear chromosome;GO:0000785//chromatin;GO:0005575//cellular_component;GO:0005622//intracellular anatomical structure;GO:0005634//nucleus;GO:0005654//nucleoplasm;GO:0005667//transcription regulator complex;GO:0005694//chromosome;GO:0005737//cytoplasm;GO:0005739//mitochondrion;GO:0005783//endoplasmic reticulum;GO:0005791//rough endoplasmic reticulum;GO:0005794//Golgi apparatus;GO:0005…	GO:0000976//transcription cis-regulatory region binding;GO:0000981//DNA-binding transcription factor activity, RNA polymerase II-specific;GO:0001067//transcription regulatory region nucleic acid binding;GO:0001228//DNA-binding transcription activator activity, RNA polymerase II-specific;GO:0002039//p53 binding;GO:0003674//molecular_function;GO:0003676//nucleic acid binding;GO:0003677//DNA binding…	GO:0000003//reproduction;GO:0000075//cell cycle checkpoint signaling;GO:0000077//DNA damage checkpoint signaling;GO:0000122//negative regulation of transcription by RNA polymerase II;GO:0000278//mitotic cell cycle;GO:0001501//skeletal system development;GO:0001655//urogenital system development;GO:0001736//establishment of planar polarity;GO:0001738//morphogenesis of a polarized epithelium;GO:000…	P53
ncbi_110167954	64	80	94	2792	2703	2489	0.523	0.68	0.905	25.764	25.542	23.987	0.702667	25.0977	5.15857	3.1863e-98	1.58311e-95	jak1	Janus kinase 1	Human Diseases;Cellular Processes;Organismal Systems;Organismal Systems	Infectious disease: viral;Cell growth and death;Immune system;Immune system	ko05168//Herpes simplex virus 1 infection;ko04217//Necroptosis;ko04621//NOD-like receptor signaling pathway;ko04620//Toll-like receptor signaling pathway	K11217;K11217;K11217;K11217	GO:0005575//cellular_component;GO:0005622//intracellular anatomical structure;GO:0005634//nucleus;GO:0005737//cytoplasm;GO:0005768//endosome;GO:0005829//cytosol;GO:0005856//cytoskeleton;GO:0005886//plasma membrane;GO:0009898//cytoplasmic side of plasma membrane;GO:0012505//endomembrane system;GO:0016020//membrane;GO:0019897//extrinsic component of plasma membrane;GO:0019898//extrinsic component o…	GO:0000166//nucleotide binding;GO:0001664//G protein-coupled receptor binding;GO:0003674//molecular_function;GO:0003824//catalytic activity;GO:0004672//protein kinase activity;GO:0004674//protein serine/threonine kinase activity;GO:0004713//protein tyrosine kinase activity;GO:0004715//non-membrane spanning protein tyrosine kinase activity;GO:0005085//guanyl-nucleotide exchange factor activity;GO:…	GO:0000165//MAPK cascade;GO:0001775//cell activation;GO:0001959//regulation of cytokine-mediated signaling pathway;GO:0002376//immune system process;GO:0002520//immune system development;GO:0002521//leukocyte differentiation;GO:0002682//regulation of immune system process;GO:0006468//protein phosphorylation;GO:0006793//phosphorus metabolic process;GO:0006796//phosphate-containing compound metabol…	--
ncbi_110155212	19	31	28	2496	2509	1790	0.232	0.394	0.401	34.405	35.401	25.77	0.342333	31.8587	6.54014	4.53769e-98	2.2128e-95	stom	stomatin, transcript variant X1	-	-	-	-	GO:0000323//lytic vacuole;GO:0005575//cellular_component;GO:0005622//intracellular anatomical structure;GO:0005737//cytoplasm;GO:0005739//mitochondrion;GO:0005764//lysosome;GO:0005765//lysosomal membrane;GO:0005766//primary lysosome;GO:0005773//vacuole;GO:0005774//vacuolar membrane;GO:0005783//endoplasmic reticulum;GO:0005856//cytoskeleton;GO:0005886//plasma membrane;GO:0012505//endomembrane syst…	GO:0003674//molecular_function;GO:0005488//binding;GO:0005515//protein binding;GO:0019899//enzyme binding;GO:0042802//identical protein binding;GO:0042803//protein homodimerization activity;GO:0046983//protein dimerization activity;GO:0070063//RNA polymerase binding	GO:0001775//cell activation;GO:0002028//regulation of sodium ion transport;GO:0002252//immune effector process;GO:0002263//cell activation involved in immune response;GO:0002274//myeloid leukocyte activation;GO:0002275//myeloid cell activation involved in immune response;GO:0002283//neutrophil activation involved in immune response;GO:0002366//leukocyte activation involved in immune response;GO:0…	--
ncbi_110163005	39	34	36	2383	1761	1818	0.24	0.218	0.261	16.839	12.822	13.681	0.239667	14.4473	5.91363	5.04549e-98	2.41569e-95	chd4b	chromodomain helicase DNA binding protein 4b, transcript variant X1	Genetic Information Processing	Chromosome	ko03082//ATP-dependent chromatin remodeling	K11643	GO:0070823//HDA1 complex	GO:0003676//nucleic acid binding;GO:0003677//DNA binding;GO:0003678//DNA helicase activity;GO:0005524//ATP binding;GO:0016787//hydrolase activity;GO:0016887//ATP hydrolysis activity;GO:0140658//ATP-dependent chromatin remodeler activity	GO:0006310//DNA recombination;GO:0006338//chromatin remodeling;GO:0009432//SOS response;GO:0019878//lysine biosynthetic process via aminoadipic acid	--
ncbi_110155241	128	115	179	6162	9722	7798	1.429	1.335	2.355	77.666	125.481	102.645	1.70633	101.931	5.90054	1.6389e-97	7.70662e-95	LOC110155241	thrombospondin-1-like	Cellular Processes;Cellular Processes;Cellular Processes;Cellular Processes;Environmental Information Processing;Environmental Information Processing;Cellular Processes	Cell motility;Cellular community - eukaryotes;Transport and catabolism;Transport and catabolism;Signal transduction;Signaling molecules and interaction;Cell growth and death	ko04820//Cytoskeleton in muscle cells;ko04510//Focal adhesion;ko04148//Efferocytosis;ko04145//Phagosome;ko04350//TGF-beta signaling pathway;ko04512//ECM-receptor interaction;ko04115//p53 signaling pathway	K16857;K16857;K16857;K16857;K16857;K16857;K16857	GO:0005576//extracellular region	GO:0005509//calcium ion binding;GO:0005515//protein binding	GO:0007155//cell adhesion;GO:0007165//signal transduction	--
ncbi_129408102	123822	134496	103139	1971	2956	1585	4829.55	5455.68	4741.75	86.811	133.323	72.906	5009	97.68	-5.68031	3.78996e-97	1.7509e-94	LOC129408102	uncharacterized LOC129408102	-	-	-	-	-	-	-	--
ncbi_110161690	18	19	30	1663	1688	1523	0.256	0.281	0.502	26.649	27.7	25.488	0.346333	26.6123	6.26379	1.63079e-96	7.40405e-94	LOC110161690	protein mono-ADP-ribosyltransferase PARP12-like, transcript variant X1	-	-	-	-	-	GO:0003950//NAD+ ADP-ribosyltransferase activity;GO:0046872//metal ion binding	-	zf-CCCH
ncbi_110174792	30	68	52	4246	5810	4194	0.415	0.978	0.847	66.292	92.89	68.384	0.746667	75.8553	6.66664	6.20826e-96	2.77088e-93	cnn2	calponin 2	-	-	-	-	GO:0001725//stress fiber;GO:0005575//cellular_component;GO:0005576//extracellular region;GO:0005622//intracellular anatomical structure;GO:0005737//cytoplasm;GO:0005856//cytoskeleton;GO:0005911//cell-cell junction;GO:0012505//endomembrane system;GO:0015629//actin cytoskeleton;GO:0030054//cell junction;GO:0030141//secretory granule;GO:0031410//cytoplasmic vesicle;GO:0031974//membrane-enclosed lume…	GO:0003674//molecular_function;GO:0003779//actin binding;GO:0005488//binding;GO:0005515//protein binding;GO:0005516//calmodulin binding;GO:0008092//cytoskeletal protein binding	GO:0001775//cell activation;GO:0002252//immune effector process;GO:0002263//cell activation involved in immune response;GO:0002274//myeloid leukocyte activation;GO:0002275//myeloid cell activation involved in immune response;GO:0002283//neutrophil activation involved in immune response;GO:0002366//leukocyte activation involved in immune response;GO:0002376//immune system process;GO:0002443//leuko…	--
ncbi_110160836	422	313	372	14218	20893	26299	3.86	2.977	4.01	146.838	220.962	283.655	3.61567	217.152	5.9083	1.03671e-95	4.5405e-93	LOC110160836	uncharacterized LOC110160836	-	-	-	-	-	-	-	--
ncbi_110171056	62	56	38	2788	2247	2403	1.248	1.172	0.901	63.361	52.293	57.033	1.107	57.5623	5.7004	1.0518e-95	4.5405e-93	LOC110171056	bromodomain-containing protein 3-like	-	-	-	-	-	GO:0005515//protein binding	-	--
ncbi_110171407	22	28	33	1918	1825	1484	0.603	0.798	1.065	59.319	57.799	47.932	0.822	55.0167	6.06459	5.04545e-95	2.14293e-92	LOC110171407	phospholemman-like	-	-	-	-	GO:0005575//cellular_component;GO:0005622//intracellular anatomical structure;GO:0005737//cytoplasm;GO:0005783//endoplasmic reticulum;GO:0005789//endoplasmic reticulum membrane;GO:0005886//plasma membrane;GO:0012505//endomembrane system;GO:0016020//membrane;GO:0031984//organelle subcompartment;GO:0042175//nuclear outer membrane-endoplasmic reticulum membrane network;GO:0043226//organelle;GO:00432…	GO:0003674//molecular_function;GO:0005215//transporter activity;GO:0005216//monoatomic ion channel activity;GO:0005253//monoatomic anion channel activity;GO:0005254//chloride channel activity;GO:0005488//binding;GO:0005515//protein binding;GO:0008509//monoatomic anion transmembrane transporter activity;GO:0015075//monoatomic ion transmembrane transporter activity;GO:0015103//inorganic anion trans…	GO:0002028//regulation of sodium ion transport;GO:0006810//transport;GO:0006811//monoatomic ion transport;GO:0006812//monoatomic cation transport;GO:0006813//potassium ion transport;GO:0006814//sodium ion transport;GO:0006820//monoatomic anion transport;GO:0006821//chloride transport;GO:0008150//biological_process;GO:0010959//regulation of metal ion transport;GO:0015698//inorganic anion transport…	--
ncbi_110159763	13	16	13	2058	1728	1425	0.422	0.54	0.497	75.369	64.804	54.502	0.486333	64.8917	7.05994	1.85107e-94	7.73717e-92	cldn11a	claudin 11a	Cellular Processes;Environmental Information Processing	Cellular community - eukaryotes;Signaling molecules and interaction	ko04530//Tight junction;ko04514//Cell adhesion molecules	K06087;K06087	GO:0016020//membrane	-	-	--
MSTRG.21834	5352	4998	4359	101	94	51	259.858	252.432	249.106	5.538	5.264	2.906	253.799	4.56933	-5.79556	9.09442e-94	3.74193e-91	--	KAJ0050478.1 taxid=150288 hypothetical protein NL108_003721, partial [Boleophthalmus pectinirostris]	Cellular Processes;Human Diseases	Cellular community - eukaryotes;Infectious disease: viral	ko04530//Tight junction;ko05165//Human papillomavirus infection	K06090;K06090	-	-	GO:0046677//response to antibiotic	--
ncbi_110158545	60429	49588	43659	996	1003	544	2707.69	2310.79	2305.86	50.395	51.969	28.746	2441.45	43.7033	-5.80385	1.25779e-93	5.09561e-91	zar1l	zygote arrest 1-like	-	-	-	-	GO:0005575//cellular_component;GO:0005622//intracellular anatomical structure;GO:0005737//cytoplasm	-	-	--
ncbi_110171988	46	57	54	2580	2256	1834	0.356	0.454	0.489	22.487	20.141	16.668	0.433	19.7653	5.51246	1.81657e-93	7.24782e-91	nfixb	nuclear factor I/Xb, transcript variant X1	-	-	-	-	GO:0005634//nucleus	GO:0003700//DNA-binding transcription factor activity	GO:0006355//regulation of DNA-templated transcription	CTF_NFI
ncbi_129409485	40298	28801	30325	863	922	1228	5505.08	4091.83	4883.01	133.128	145.647	197.834	4826.64	158.87	-4.9251	2.27484e-93	8.9408e-91	mt2	metallothionein 2	-	-	-	-	-	GO:0003674//molecular_function;GO:0005488//binding;GO:0043167//ion binding;GO:0043169//cation binding;GO:0046872//metal ion binding	GO:0001525//angiogenesis;GO:0001568//blood vessel development;GO:0001817//regulation of cytokine production;GO:0001819//positive regulation of cytokine production;GO:0001944//vasculature development;GO:0007275//multicellular organism development;GO:0008150//biological_process;GO:0009653//anatomical structure morphogenesis;GO:0010033//response to organic substance;GO:0010035//response to inorganic…	--
ncbi_110158163	29	52	40	1989	2247	1969	0.18	0.336	0.293	13.937	16.124	14.409	0.269667	14.8233	5.78055	3.04599e-93	1.17956e-90	LOC110158163	desmoplakin-A	Cellular Processes	Cell motility	ko04820//Cytoskeleton in muscle cells	K10381	GO:0001533//cornified envelope;GO:0005575//cellular_component;GO:0005622//intracellular anatomical structure;GO:0005737//cytoplasm;GO:0005856//cytoskeleton;GO:0005882//intermediate filament;GO:0005886//plasma membrane;GO:0005911//cell-cell junction;GO:0005912//adherens junction;GO:0005916//fascia adherens;GO:0012505//endomembrane system;GO:0012506//vesicle membrane;GO:0014704//intercalated disc;G…	GO:0003674//molecular_function;GO:0005080//protein kinase C binding;GO:0005198//structural molecule activity;GO:0005200//structural constituent of cytoskeleton;GO:0005488//binding;GO:0005515//protein binding;GO:0005524//ATP binding;GO:0019899//enzyme binding;GO:0019900//kinase binding;GO:0019901//protein kinase binding;GO:0030674//protein-macromolecule adaptor activity;GO:0050839//cell adhesion m…	GO:0001775//cell activation;GO:0002027//regulation of heart rate;GO:0002252//immune effector process;GO:0002263//cell activation involved in immune response;GO:0002274//myeloid leukocyte activation;GO:0002275//myeloid cell activation involved in immune response;GO:0002283//neutrophil activation involved in immune response;GO:0002366//leukocyte activation involved in immune response;GO:0002376//im…	--
ncbi_110173387	45	51	62	1847	2085	2407	0.709	0.833	1.137	33.499	38.512	45.789	0.893	39.2667	5.4585	3.33711e-93	1.27357e-90	LOC110173387	integrin alpha-6-like, transcript variant X1	Cellular Processes;Cellular Processes;Cellular Processes;Environmental Information Processing;Environmental Information Processing	Cell motility;Cell motility;Cellular community - eukaryotes;Signaling molecules and interaction;Signaling molecules and interaction	ko04820//Cytoskeleton in muscle cells;ko04810//Regulation of actin cytoskeleton;ko04510//Focal adhesion;ko04514//Cell adhesion molecules;ko04512//ECM-receptor interaction	K06485;K06485;K06485;K06485;K06485	GO:0005575//cellular_component;GO:0005576//extracellular region;GO:0005604//basement membrane;GO:0005886//plasma membrane;GO:0005911//cell-cell junction;GO:0005912//adherens junction;GO:0008305//integrin complex;GO:0009897//external side of plasma membrane;GO:0009925//basal plasma membrane;GO:0009986//cell surface;GO:0016020//membrane;GO:0016323//basolateral plasma membrane;GO:0030054//cell junct…	GO:0003674//molecular_function;GO:0005102//signaling receptor binding;GO:0005178//integrin binding;GO:0005488//binding;GO:0005515//protein binding;GO:0005520//insulin-like growth factor binding;GO:0019838//growth factor binding;GO:0031994//insulin-like growth factor I binding;GO:0038132//neuregulin binding;GO:0043167//ion binding;GO:0043169//cation binding;GO:0043236//laminin binding;GO:0044877//…	GO:0001655//urogenital system development;GO:0002376//immune system process;GO:0006355//regulation of DNA-templated transcription;GO:0006357//regulation of transcription by RNA polymerase II;GO:0007044//cell-substrate junction assembly;GO:0007154//cell communication;GO:0007155//cell adhesion;GO:0007160//cell-matrix adhesion;GO:0007165//signal transduction;GO:0007166//cell surface receptor signali…	--
ncbi_110172878	152	113	138	3417	3217	3017	12.841	9.928	13.742	325.967	314.261	300.572	12.1703	313.6	4.68748	4.11395e-93	1.54761e-90	LOC110172878	glutathione S-transferase theta-1-like	Metabolism;Metabolism;Metabolism;Metabolism;Metabolism	Global and overview maps;Metabolism of other amino acids;Xenobiotics biodegradation and metabolism;Xenobiotics biodegradation and metabolism;Xenobiotics biodegradation and metabolism	ko01100//Metabolic pathways;ko00480//Glutathione metabolism;ko00983//Drug metabolism - other enzymes;ko00980//Metabolism of xenobiotics by cytochrome P450;ko00982//Drug metabolism - cytochrome P450	K00799;K00799;K00799;K00799;K00799	GO:0005737//cytoplasm	GO:0016034//maleylacetoacetate isomerase activity	GO:0006559//L-phenylalanine catabolic process;GO:0006572//tyrosine catabolic process	--
ncbi_110156434	17	29	28	2992	2135	1966	0.123	0.215	0.235	24.215	17.662	16.596	0.191	19.491	6.67309	6.40924e-93	2.37711e-90	nsd3	nuclear receptor binding SET domain protein 3, transcript variant X1	Metabolism;Metabolism	Global and overview maps;Amino acid metabolism	ko01100//Metabolic pathways;ko00310//Lysine degradation	K11425;K11425	GO:0005575//cellular_component;GO:0005622//intracellular anatomical structure;GO:0005634//nucleus;GO:0005654//nucleoplasm;GO:0005694//chromosome;GO:0031974//membrane-enclosed lumen;GO:0031981//nuclear lumen;GO:0043226//organelle;GO:0043227//membrane-bounded organelle;GO:0043228//non-membrane-bounded organelle;GO:0043229//intracellular organelle;GO:0043231//intracellular membrane-bounded organelle…	GO:0003674//molecular_function;GO:0003824//catalytic activity;GO:0005488//binding;GO:0005515//protein binding;GO:0008168//methyltransferase activity;GO:0008170//N-methyltransferase activity;GO:0008276//protein methyltransferase activity;GO:0008757//S-adenosylmethionine-dependent methyltransferase activity;GO:0016278//lysine N-methyltransferase activity;GO:0016279//protein-lysine N-methyltransfera…	GO:0006139//nucleobase-containing compound metabolic process;GO:0006325//chromatin organization;GO:0006351//DNA-templated transcription;GO:0006355//regulation of DNA-templated transcription;GO:0006479//protein methylation;GO:0006725//cellular aromatic compound metabolic process;GO:0006807//nitrogen compound metabolic process;GO:0006996//organelle organization;GO:0008150//biological_process;GO:000…	--
ncbi_110163141	6	3	11	3139	2368	3824	0.178	0.092	0.384	104.989	81.104	133.552	0.218	106.548	8.93296	1.32256e-92	4.83706e-90	mfap5	microfibril associated protein 5, transcript variant X2	-	-	-	-	GO:0001527//microfibril	-	-	--
ncbi_110172850	41	47	50	1552	1536	1428	0.587	0.706	0.851	25.224	25.568	24.277	0.714667	25.023	5.12984	2.92377e-92	1.05468e-89	dennd2b	DENN domain containing 2B, transcript variant X1	-	-	-	-	-	GO:0003674//molecular_function;GO:0005085//guanyl-nucleotide exchange factor activity;GO:0005488//binding;GO:0005515//protein binding;GO:0019899//enzyme binding;GO:0031267//small GTPase binding;GO:0051020//GTPase binding;GO:0098772//molecular function regulator activity	GO:0001932//regulation of protein phosphorylation;GO:0001934//positive regulation of protein phosphorylation;GO:0008150//biological_process;GO:0009893//positive regulation of metabolic process;GO:0009966//regulation of signal transduction;GO:0009967//positive regulation of signal transduction;GO:0010562//positive regulation of phosphorus metabolic process;GO:0010604//positive regulation of macrom…	--
ncbi_110156352	78	68	53	2439	2323	2036	3.159	2.864	2.53	111.54	108.788	97.239	2.851	105.856	5.21449	1.08889e-91	3.87485e-89	sparc	secreted protein, acidic, cysteine-rich (osteonectin), transcript variant X1	-	-	-	-	GO:0005575//cellular_component;GO:0005576//extracellular region;GO:0005604//basement membrane;GO:0005615//extracellular space;GO:0005622//intracellular anatomical structure;GO:0005634//nucleus;GO:0005737//cytoplasm;GO:0009986//cell surface;GO:0012505//endomembrane system;GO:0012506//vesicle membrane;GO:0016020//membrane;GO:0016363//nuclear matrix;GO:0030139//endocytic vesicle;GO:0030141//secretor…	GO:0003674//molecular_function;GO:0004867//serine-type endopeptidase inhibitor activity;GO:0005488//binding;GO:0005509//calcium ion binding;GO:0005515//protein binding;GO:0005518//collagen binding;GO:0043167//ion binding;GO:0043169//cation binding;GO:0044877//protein-containing complex binding;GO:0046872//metal ion binding;GO:0050840//extracellular matrix binding	GO:0001101//response to acid chemical;GO:0001501//skeletal system development;GO:0001503//ossification;GO:0001655//urogenital system development;GO:0001936//regulation of endothelial cell proliferation;GO:0001937//negative regulation of endothelial cell proliferation;GO:0002009//morphogenesis of an epithelium;GO:0002164//larval development;GO:0002165//instar larval or pupal development;GO:0002168…	--
ncbi_110170042	48	46	54	2409	1803	2707	1.589	1.579	2.104	89.852	68.813	105.528	1.75733	88.0643	5.6471	2.06592e-91	7.25358e-89	gyg1b	glycogenin 1b, transcript variant X1	Metabolism;Metabolism	Global and overview maps;Carbohydrate metabolism	ko01100//Metabolic pathways;ko00500//Starch and sucrose metabolism	K00750;K00750	-	GO:0016757//glycosyltransferase activity	GO:0006486//protein glycosylation	--
ncbi_110160188	72	56	71	2237	3291	3146	3.067	2.481	3.565	107.593	162.09	158.023	3.03767	142.569	5.55255	2.38734e-91	8.27183e-89	si:ch211-276k2.1	uncharacterized protein LOC565147 homolog	-	-	-	-	-	-	-	--
ncbi_110160823	13	14	19	2103	1969	1398	0.09	0.101	0.155	16.415	15.738	11.392	0.115333	14.515	6.97559	5.87325e-91	2.00858e-88	LOC110160823	kinase D-interacting substrate of 220 kDa B-like, transcript variant X1	-	-	-	-	GO:0005575//cellular_component;GO:0005622//intracellular anatomical structure;GO:0005737//cytoplasm;GO:0005768//endosome;GO:0005770//late endosome;GO:0005829//cytosol;GO:0010008//endosome membrane;GO:0012505//endomembrane system;GO:0016020//membrane;GO:0031090//organelle membrane;GO:0031410//cytoplasmic vesicle;GO:0031902//late endosome membrane;GO:0031982//vesicle;GO:0032991//protein-containing …	GO:0003674//molecular_function;GO:0005488//binding;GO:0005515//protein binding;GO:0016702//oxidoreductase activity, acting on single donors with incorporation of molecular oxygen, incorporation of two atoms of oxygen;GO:0019207//kinase regulator activity;GO:0019887//protein kinase regulator activity;GO:0019899//enzyme binding;GO:0019900//kinase binding;GO:0019901//protein kinase binding;GO:001990…	GO:0000902//cell morphogenesis;GO:0001701//in utero embryonic development;GO:0001932//regulation of protein phosphorylation;GO:0001934//positive regulation of protein phosphorylation;GO:0007154//cell communication;GO:0007165//signal transduction;GO:0007166//cell surface receptor signaling pathway;GO:0007275//multicellular organism development;GO:0007399//nervous system development;GO:0008150//bio…	--
ncbi_110167188	71	52	60	1876	1791	1745	1.864	1.42	1.857	55.627	54.382	54.037	1.71367	54.682	4.99591	6.73929e-91	2.2752e-88	grinaa	glutamate receptor, ionotropic, N-methyl D-aspartate-associated protein 1a (glutamate binding)	-	-	-	-	GO:0005575//cellular_component;GO:0005622//intracellular anatomical structure;GO:0005737//cytoplasm;GO:0005783//endoplasmic reticulum;GO:0005794//Golgi apparatus;GO:0012505//endomembrane system;GO:0016020//membrane;GO:0043226//organelle;GO:0043227//membrane-bounded organelle;GO:0043229//intracellular organelle;GO:0043231//intracellular membrane-bounded organelle	GO:0003674//molecular_function;GO:0005215//transporter activity;GO:0005216//monoatomic ion channel activity;GO:0005261//monoatomic cation channel activity;GO:0005488//binding;GO:0005515//protein binding;GO:0008324//monoatomic cation transmembrane transporter activity;GO:0015075//monoatomic ion transmembrane transporter activity;GO:0015267//channel activity;GO:0015318//inorganic molecular entity t…	GO:0006810//transport;GO:0006811//monoatomic ion transport;GO:0006812//monoatomic cation transport;GO:0006873//intracellular monoatomic ion homeostasis;GO:0006874//intracellular calcium ion homeostasis;GO:0008150//biological_process;GO:0009966//regulation of signal transduction;GO:0009968//negative regulation of signal transduction;GO:0009987//cellular process;GO:0010646//regulation of cell commu…	--
ncbi_110165430	15	25	28	1943	2742	3372	0.189	0.318	0.401	28.22	40.842	51.336	0.302667	40.1327	7.0509	1.9531e-90	6.51025e-88	rbm47	RNA binding motif protein 47, transcript variant X2	-	-	-	-	GO:0005575//cellular_component;GO:0005622//intracellular anatomical structure;GO:0005634//nucleus;GO:0005783//endoplasmic reticulum;GO:0043226//organelle;GO:0043227//membrane-bounded organelle;GO:0043229//intracellular organelle;GO:0043231//intracellular membrane-bounded organelle	GO:0003674//molecular_function;GO:0003676//nucleic acid binding;GO:0003723//RNA binding;GO:0005488//binding;GO:0097159//organic cyclic compound binding;GO:1901363//heterocyclic compound binding	GO:0002244//hematopoietic progenitor cell differentiation;GO:0002376//immune system process;GO:0002520//immune system development;GO:0006139//nucleobase-containing compound metabolic process;GO:0006725//cellular aromatic compound metabolic process;GO:0006807//nitrogen compound metabolic process;GO:0007275//multicellular organism development;GO:0008150//biological_process;GO:0008152//metabolic pro…	--
ncbi_110171408	69648	65566	67106	4113	4113	3113	7092.67	6944.01	8055.06	472.975	484.339	373.855	7363.91	443.723	-4.05274	1.99668e-90	6.57233e-88	fabp4b	fatty acid binding protein 4b	Organismal Systems	Endocrine system	ko03320//PPAR signaling pathway	K08753	-	-	-	--
ncbi_110172086	737	940	1165	24135	27968	25159	17.564	23.287	32.674	650.144	771.545	707.272	24.5083	709.654	4.85577	2.44089e-90	7.93529e-88	selenop	selenoprotein P, transcript variant X1	-	-	-	-	GO:0005575//cellular_component;GO:0005576//extracellular region;GO:0005615//extracellular space;GO:0005622//intracellular anatomical structure;GO:0005737//cytoplasm;GO:0012505//endomembrane system;GO:0030141//secretory granule;GO:0031089//platelet dense granule lumen;GO:0031410//cytoplasmic vesicle;GO:0031974//membrane-enclosed lumen;GO:0031982//vesicle;GO:0031983//vesicle lumen;GO:0034774//secre…	GO:0003674//molecular_function;GO:0005488//binding;GO:0008430//selenium binding	GO:0000003//reproduction;GO:0001887//selenium compound metabolic process;GO:0002576//platelet degranulation;GO:0006810//transport;GO:0006887//exocytosis;GO:0006950//response to stress;GO:0006979//response to oxidative stress;GO:0007275//multicellular organism development;GO:0007399//nervous system development;GO:0007417//central nervous system development;GO:0007420//brain development;GO:0007610/…	--
MSTRG.21037	4	1	5	4533	3954	5106	0.239	0.062	0.352	295.088	263.447	347.808	0.217667	302.114	10.4388	2.68353e-90	8.61775e-88	MADPRT	XP_055012456.1 taxid=150288 LOW QUALITY PROTEIN: erythroblast NAD(P)(+)--arginine ADP-ribosyltransferase-like [Boleophthalmus pectinirostris]	-	-	-	-	GO:0005576//extracellular region	GO:0106274//NAD+-protein-arginine ADP-ribosyltransferase activity	-	--
ncbi_110167402	49	50	50	1587	1375	1595	0.24	0.255	0.289	8.776	7.787	9.212	0.261333	8.59167	5.03897	4.1219e-90	1.30774e-87	ash1l	ash1 (absent, small, or homeotic)-like (Drosophila)	Metabolism;Metabolism	Global and overview maps;Amino acid metabolism	ko01100//Metabolic pathways;ko00310//Lysine degradation	K06101;K06101	GO:0000785//chromatin;GO:0005575//cellular_component;GO:0005622//intracellular anatomical structure;GO:0005634//nucleus;GO:0005654//nucleoplasm;GO:0005694//chromosome;GO:0005700//polytene chromosome;GO:0005737//cytoplasm;GO:0005794//Golgi apparatus;GO:0005911//cell-cell junction;GO:0005923//bicellular tight junction;GO:0012505//endomembrane system;GO:0030054//cell junction;GO:0031974//membrane-en…	GO:0000981//DNA-binding transcription factor activity, RNA polymerase II-specific;GO:0003674//molecular_function;GO:0003676//nucleic acid binding;GO:0003677//DNA binding;GO:0003682//chromatin binding;GO:0003700//DNA-binding transcription factor activity;GO:0003824//catalytic activity;GO:0005488//binding;GO:0005515//protein binding;GO:0008168//methyltransferase activity;GO:0008170//N-methyltransfe…	GO:0000003//reproduction;GO:0001501//skeletal system development;GO:0001700//embryonic development via the syncytial blastoderm;GO:0001704//formation of primary germ layer;GO:0001705//ectoderm formation;GO:0001708//cell fate specification;GO:0001712//ectodermal cell fate commitment;GO:0001715//ectodermal cell fate specification;GO:0001816//cytokine production;GO:0001890//placenta development;GO:0…	--
ncbi_110167546	10	12	18	2450	1769	1619	0.105	0.163	0.223	29.104	21.574	20.081	0.163667	23.5863	7.17105	5.79155e-90	1.81558e-87	si:dkey-28b4.8	sarcoplasmic/endoplasmic reticulum calcium ATPase 2, transcript variant X1	Environmental Information Processing;Organismal Systems;Cellular Processes;Organismal Systems	Signal transduction;Circulatory system;Transport and catabolism;Circulatory system	ko04020//Calcium signaling pathway;ko04261//Adrenergic signaling in cardiomyocytes;ko04148//Efferocytosis;ko04260//Cardiac muscle contraction	K05853;K05853;K05853;K05853	GO:0016020//membrane;GO:0031004//potassium ion-transporting ATPase complex	GO:0005215//transporter activity;GO:0005375//copper ion transmembrane transporter activity;GO:0005388//P-type calcium transporter activity;GO:0005524//ATP binding;GO:0008553//P-type proton-exporting transporter activity;GO:0008556//P-type potassium transmembrane transporter activity;GO:0008967//phosphoglycolate phosphatase activity;GO:0015434//ABC-type cadmium transporter activity;GO:0015444//P-t…	GO:0006564//L-serine biosynthetic process;GO:0006812//monoatomic cation transport;GO:0006813//potassium ion transport;GO:0006816//calcium ion transport;GO:0006825//copper ion transport;GO:0008152//metabolic process;GO:0015691//cadmium ion transport;GO:0015693//magnesium ion transport;GO:0120029//proton export across plasma membrane	--
ncbi_110154304	39	37	62	2592	2224	2092	1.023	1.004	1.901	75.765	66.593	63.722	1.30933	68.6933	5.71327	9.19234e-90	2.84779e-87	LOC110154304	LIM and SH3 domain protein 1-like, transcript variant X1	-	-	-	-	-	GO:0005515//protein binding	-	--
ncbi_110155597	20139	16230	17474	1105	890	900	607.421	509.097	621.227	37.635	31.041	32.012	579.248	33.5627	-4.10925	1.59203e-89	4.87477e-87	ivd	isovaleryl-CoA dehydrogenase	Metabolism;Metabolism	Global and overview maps;Amino acid metabolism	ko01100//Metabolic pathways;ko00280//Valine, leucine and isoleucine degradation	K00253;K00253	GO:0005575//cellular_component;GO:0005622//intracellular anatomical structure;GO:0005634//nucleus;GO:0005654//nucleoplasm;GO:0005737//cytoplasm;GO:0005739//mitochondrion;GO:0005740//mitochondrial envelope;GO:0005759//mitochondrial matrix;GO:0016020//membrane;GO:0031090//organelle membrane;GO:0031966//mitochondrial membrane;GO:0031967//organelle envelope;GO:0031974//membrane-enclosed lumen;GO:0031…	GO:0000166//nucleotide binding;GO:0003674//molecular_function;GO:0003824//catalytic activity;GO:0003995//acyl-CoA dehydrogenase activity;GO:0005488//binding;GO:0005524//ATP binding;GO:0008470//isovaleryl-CoA dehydrogenase activity;GO:0016491//oxidoreductase activity;GO:0016627//oxidoreductase activity, acting on the CH-CH group of donors;GO:0017076//purine nucleotide binding;GO:0018515//pimeloyl-…	GO:0006082//organic acid metabolic process;GO:0006520//amino acid metabolic process;GO:0006551//leucine metabolic process;GO:0006552//leucine catabolic process;GO:0006629//lipid metabolic process;GO:0006631//fatty acid metabolic process;GO:0006635//fatty acid beta-oxidation;GO:0006790//sulfur compound metabolic process;GO:0006807//nitrogen compound metabolic process;GO:0008150//biological_process…	--
ncbi_110175819	270	287	211	5649	5553	4980	1.484	1.642	1.366	35.062	35.294	32.282	1.49733	34.2127	4.51406	1.99989e-89	6.01328e-87	fam120c	family with sequence similarity 120C	-	-	-	-	-	-	-	--
MSTRG.6889	117200	78855	153379	2345	2426	1793	6518.76	4603.23	10609.9	155.382	162.834	125.949	7243.95	148.055	-5.61257	2.00953e-89	6.01328e-87	--	KAJ0060728.1 taxid=150288 hypothetical protein NL108_017823 [Boleophthalmus pectinirostris]	-	-	-	-	-	-	-	--
ncbi_110160480	31	44	30	1558	1571	1911	0.287	0.416	0.324	16.118	16.61	20.613	0.342333	17.7803	5.69874	3.75524e-89	1.11109e-86	LOC110160480	nucleus accumbens-associated protein 2, transcript variant X1	-	-	-	-	GO:0000228//nuclear chromosome;GO:0000785//chromatin;GO:0005575//cellular_component;GO:0005622//intracellular anatomical structure;GO:0005634//nucleus;GO:0005654//nucleoplasm;GO:0005694//chromosome;GO:0005730//nucleolus;GO:0005737//cytoplasm;GO:0005739//mitochondrion;GO:0016604//nuclear body;GO:0031974//membrane-enclosed lumen;GO:0031981//nuclear lumen;GO:0043226//organelle;GO:0043227//membrane-b…	GO:0000976//transcription cis-regulatory region binding;GO:0000977//RNA polymerase II transcription regulatory region sequence-specific DNA binding;GO:0000978//RNA polymerase II cis-regulatory region sequence-specific DNA binding;GO:0000981//DNA-binding transcription factor activity, RNA polymerase II-specific;GO:0000987//cis-regulatory region sequence-specific DNA binding;GO:0001067//transcripti…	GO:0000122//negative regulation of transcription by RNA polymerase II;GO:0006139//nucleobase-containing compound metabolic process;GO:0006325//chromatin organization;GO:0006351//DNA-templated transcription;GO:0006355//regulation of DNA-templated transcription;GO:0006357//regulation of transcription by RNA polymerase II;GO:0006476//protein deacetylation;GO:0006725//cellular aromatic compound metab…	--
ncbi_110165773	70	84	149	6357	6607	6031	1.345	1.893	3.792	131.753	138.381	129.217	2.34333	133.117	5.82799	3.92052e-89	1.1471e-86	LOC110165773	interferon-induced GTP-binding protein Mx-like, transcript variant X1	Genetic Information Processing	Information processing in viruses	ko03250//Viral life cycle - HIV-1	K14754	GO:0005737//cytoplasm	GO:0003924//GTPase activity;GO:0005524//ATP binding;GO:0005525//GTP binding;GO:0016887//ATP hydrolysis activity;GO:0043022//ribosome binding	GO:0042254//ribosome biogenesis	--
ncbi_110162930	55	48	43	1435	1541	1474	0.48	0.435	0.442	14.128	15.536	15.156	0.452333	14.94	5.04565	7.07996e-89	2.04875e-86	itgav	integrin, alpha V	Cellular Processes;Cellular Processes;Cellular Processes;Environmental Information Processing;Cellular Processes;Cellular Processes;Environmental Information Processing	Cell motility;Cell motility;Cellular community - eukaryotes;Signaling molecules and interaction;Transport and catabolism;Transport and catabolism;Signaling molecules and interaction	ko04820//Cytoskeleton in muscle cells;ko04810//Regulation of actin cytoskeleton;ko04510//Focal adhesion;ko04514//Cell adhesion molecules;ko04148//Efferocytosis;ko04145//Phagosome;ko04512//ECM-receptor interaction	K06487;K06487;K06487;K06487;K06487;K06487;K06487	GO:0001726//ruffle;GO:0005575//cellular_component;GO:0005622//intracellular anatomical structure;GO:0005737//cytoplasm;GO:0005829//cytosol;GO:0005886//plasma membrane;GO:0005902//microvillus;GO:0005912//adherens junction;GO:0005925//focal adhesion;GO:0008305//integrin complex;GO:0009897//external side of plasma membrane;GO:0009986//cell surface;GO:0012505//endomembrane system;GO:0012506//vesicle …	GO:0001618//virus receptor activity;GO:0001846//opsonin binding;GO:0001968//fibronectin binding;GO:0002020//protease binding;GO:0003674//molecular_function;GO:0005080//protein kinase C binding;GO:0005102//signaling receptor binding;GO:0005178//integrin binding;GO:0005215//transporter activity;GO:0005216//monoatomic ion channel activity;GO:0005244//voltage-gated monoatomic ion channel activity;GO:…	GO:0000003//reproduction;GO:0000165//MAPK cascade;GO:0000302//response to reactive oxygen species;GO:0000902//cell morphogenesis;GO:0001525//angiogenesis;GO:0001568//blood vessel development;GO:0001570//vasculogenesis;GO:0001667//ameboidal-type cell migration;GO:0001701//in utero embryonic development;GO:0001704//formation of primary germ layer;GO:0001706//endoderm formation;GO:0001775//cell acti…	--
ncbi_110168055	69	65	67	1610	1666	1521	0.66	0.647	0.761	17.468	18.504	17.225	0.689333	17.7323	4.68504	1.32894e-88	3.80382e-86	acss2	acyl-CoA synthetase short chain family member 2, transcript variant X1	Metabolism;Metabolism;Metabolism;Metabolism;Metabolism;Metabolism	Global and overview maps;Global and overview maps;Carbohydrate metabolism;Carbohydrate metabolism;Carbohydrate metabolism;Carbohydrate metabolism	ko01100//Metabolic pathways;ko01200//Carbon metabolism;ko00010//Glycolysis / Gluconeogenesis;ko00620//Pyruvate metabolism;ko00630//Glyoxylate and dicarboxylate metabolism;ko00640//Propanoate metabolism	K01895;K01895;K01895;K01895;K01895;K01895	GO:0005575//cellular_component;GO:0005622//intracellular anatomical structure;GO:0005634//nucleus;GO:0005654//nucleoplasm;GO:0005737//cytoplasm;GO:0005739//mitochondrion;GO:0005759//mitochondrial matrix;GO:0005829//cytosol;GO:0031974//membrane-enclosed lumen;GO:0031981//nuclear lumen;GO:0043226//organelle;GO:0043227//membrane-bounded organelle;GO:0043229//intracellular organelle;GO:0043231//intra…	GO:0000166//nucleotide binding;GO:0003674//molecular_function;GO:0003824//catalytic activity;GO:0003987//acetate-CoA ligase activity;GO:0004043//L-aminoadipate-semialdehyde dehydrogenase activity;GO:0005488//binding;GO:0005524//ATP binding;GO:0008668//(2,3-dihydroxybenzoyl)adenylate synthase activity;GO:0008756//o-succinylbenzoate-CoA ligase activity;GO:0016207//4-coumarate-CoA ligase activity;GO…	GO:0006066//alcohol metabolic process;GO:0006067//ethanol metabolic process;GO:0006069//ethanol oxidation;GO:0006082//organic acid metabolic process;GO:0006083//acetate metabolic process;GO:0006084//acetyl-CoA metabolic process;GO:0006085//acetyl-CoA biosynthetic process;GO:0006091//generation of precursor metabolites and energy;GO:0006139//nucleobase-containing compound metabolic process;GO:0006…	--
ncbi_110163608	16789	17793	15006	529	511	309	561.402	618.769	591.453	19.975	19.759	12.185	590.541	17.3063	-5.09267	1.43842e-88	4.07288e-86	b3gnt2l	UDP-GlcNAc:betaGal beta-1,3-N-acetylglucosaminyltransferase 2, like	-	-	-	-	GO:0000139//Golgi membrane;GO:0005575//cellular_component;GO:0005622//intracellular anatomical structure;GO:0005737//cytoplasm;GO:0005794//Golgi apparatus;GO:0012505//endomembrane system;GO:0016020//membrane;GO:0031090//organelle membrane;GO:0031984//organelle subcompartment;GO:0043226//organelle;GO:0043227//membrane-bounded organelle;GO:0043229//intracellular organelle;GO:0043231//intracellular …	GO:0003674//molecular_function;GO:0003824//catalytic activity;GO:0008194//UDP-glycosyltransferase activity;GO:0008375//acetylglucosaminyltransferase activity;GO:0008378//galactosyltransferase activity;GO:0008499//UDP-galactose:beta-N-acetylglucosamine beta-1,3-galactosyltransferase activity;GO:0016262//protein N-acetylglucosaminyltransferase activity;GO:0016740//transferase activity;GO:0016757//g…	GO:0000271//polysaccharide biosynthetic process;GO:0005975//carbohydrate metabolic process;GO:0005976//polysaccharide metabolic process;GO:0006022//aminoglycan metabolic process;GO:0006023//aminoglycan biosynthetic process;GO:0006486//protein glycosylation;GO:0006493//protein O-linked glycosylation;GO:0006807//nitrogen compound metabolic process;GO:0008150//biological_process;GO:0008152//metaboli…	--
ncbi_110167288	113	121	147	2966	4078	3741	11.424	12.722	17.518	338.613	476.75	446.031	13.888	420.465	4.92007	2.37122e-87	6.6427e-85	LOC110167288	protein S100-A10-like	Human Diseases	Infectious disease: bacterial	ko05132//Salmonella infection	K17274	GO:0005575//cellular_component;GO:0005622//intracellular anatomical structure;GO:0005737//cytoplasm;GO:0005783//endoplasmic reticulum;GO:0005886//plasma membrane;GO:0012505//endomembrane system;GO:0016020//membrane;GO:0019897//extrinsic component of plasma membrane;GO:0019898//extrinsic component of membrane;GO:0043226//organelle;GO:0043227//membrane-bounded organelle;GO:0043229//intracellular or…	GO:0003674//molecular_function;GO:0005488//binding;GO:0005509//calcium ion binding;GO:0005515//protein binding;GO:0042802//identical protein binding;GO:0042803//protein homodimerization activity;GO:0043167//ion binding;GO:0043169//cation binding;GO:0044325//transmembrane transporter binding;GO:0046872//metal ion binding;GO:0046983//protein dimerization activity	GO:0001765//membrane raft assembly;GO:0001952//regulation of cell-matrix adhesion;GO:0001954//positive regulation of cell-matrix adhesion;GO:0006810//transport;GO:0006900//vesicle budding from membrane;GO:0006996//organelle organization;GO:0008104//protein localization;GO:0008150//biological_process;GO:0009987//cellular process;GO:0010638//positive regulation of organelle organization;GO:0010720/…	--
ncbi_110154757	28	31	34	2965	2082	1719	0.661	0.761	0.946	78.993	56.801	47.828	0.789333	61.2073	6.27693	1.88272e-86	5.21869e-84	LOC110154757	mucin-2-like	-	-	-	-	GO:0016020//membrane	GO:0005102//signaling receptor binding;GO:0043548//phosphatidylinositol 3-kinase binding	GO:0050776//regulation of immune response;GO:0051897//positive regulation of phosphatidylinositol 3-kinase/protein kinase B signal transduction	--
ncbi_110164875	33	24	33	1810	1380	1420	0.407	0.308	0.48	25.204	19.678	20.65	0.398333	21.844	5.77712	3.86214e-86	1.05939e-83	LOC110164875	plakophilin-1	-	-	-	-	GO:0000221//vacuolar proton-transporting V-type ATPase, V1 domain	GO:0005515//protein binding;GO:0046961//proton-transporting ATPase activity, rotational mechanism	GO:1902600//proton transmembrane transport	--
ncbi_110171274	40	40	36	2235	1795	1478	0.29	0.301	0.306	18.261	15.014	12.653	0.299	15.3093	5.67812	6.19232e-86	1.68106e-83	znf740a	zinc finger protein 740a, transcript variant X1	-	-	-	-	-	GO:0051908//double-stranded DNA 5'-3' DNA exonuclease activity	-	zf-C2H2
ncbi_110162662	70	104	104	3682	3174	2744	2.269	3.538	4.252	134.396	118.28	104.708	3.353	119.128	5.15092	9.16035e-86	2.46142e-83	hormad1	HORMA domain containing 1, transcript variant X1	-	-	-	-	GO:0000228//nuclear chromosome;GO:0000793//condensed chromosome;GO:0000794//condensed nuclear chromosome;GO:0000795//synaptonemal complex;GO:0000800//lateral element;GO:0005575//cellular_component;GO:0005622//intracellular anatomical structure;GO:0005634//nucleus;GO:0005694//chromosome;GO:0005737//cytoplasm;GO:0031974//membrane-enclosed lumen;GO:0031981//nuclear lumen;GO:0043226//organelle;GO:004…	GO:0000217//DNA secondary structure binding;GO:0000400//four-way junction DNA binding;GO:0003674//molecular_function;GO:0003676//nucleic acid binding;GO:0003677//DNA binding;GO:0005488//binding;GO:0043167//ion binding;GO:0043169//cation binding;GO:0046872//metal ion binding;GO:0097159//organic cyclic compound binding;GO:1901363//heterocyclic compound binding	GO:0000003//reproduction;GO:0000075//cell cycle checkpoint signaling;GO:0000280//nuclear division;GO:0000819//sister chromatid segregation;GO:0001701//in utero embryonic development;GO:0001824//blastocyst development;GO:0003006//developmental process involved in reproduction;GO:0006139//nucleobase-containing compound metabolic process;GO:0006725//cellular aromatic compound metabolic process;GO:00…	--
ncbi_110163619	16	24	32	1654	1579	1382	0.354	0.506	0.758	37.581	36.765	32.914	0.539333	35.7533	6.05076	1.04507e-85	2.77978e-83	pgr	progesterone receptor, transcript variant X1	Cellular Processes;Organismal Systems	Cell growth and death;Endocrine system	ko04114//Oocyte meiosis;ko04914//Progesterone-mediated oocyte maturation	K08556;K08556	GO:0000228//nuclear chromosome;GO:0000785//chromatin;GO:0005575//cellular_component;GO:0005622//intracellular anatomical structure;GO:0005634//nucleus;GO:0005654//nucleoplasm;GO:0005694//chromosome;GO:0005737//cytoplasm;GO:0005739//mitochondrion;GO:0005740//mitochondrial envelope;GO:0005741//mitochondrial outer membrane;GO:0005783//endoplasmic reticulum;GO:0005829//cytosol;GO:0005886//plasma memb…	GO:0000976//transcription cis-regulatory region binding;GO:0000977//RNA polymerase II transcription regulatory region sequence-specific DNA binding;GO:0000978//RNA polymerase II cis-regulatory region sequence-specific DNA binding;GO:0000981//DNA-binding transcription factor activity, RNA polymerase II-specific;GO:0000987//cis-regulatory region sequence-specific DNA binding;GO:0001067//transcripti…	GO:0000003//reproduction;GO:0001542//ovulation from ovarian follicle;GO:0001553//luteinization;GO:0001763//morphogenesis of a branching structure;GO:0002009//morphogenesis of an epithelium;GO:0002064//epithelial cell development;GO:0002070//epithelial cell maturation;GO:0003006//developmental process involved in reproduction;GO:0006139//nucleobase-containing compound metabolic process;GO:0006351/…	ESR-like
ncbi_129408323	10	9	10	1166	1127	1217	0.188	0.176	0.223	24.756	24.5	26.982	0.195667	25.4127	7.02101	3.21901e-85	8.47663e-83	sema4e	semaphorin 4e	-	-	-	-	GO:0005575//cellular_component;GO:0005576//extracellular region;GO:0005615//extracellular space;GO:0005886//plasma membrane;GO:0016020//membrane;GO:0071944//cell periphery	GO:0003677//DNA binding;GO:0003896//DNA primase activity;GO:0005515//protein binding;GO:0008270//zinc ion binding	GO:0006260//DNA replication;GO:0006935//chemotaxis;GO:0008150//biological_process;GO:0009605//response to external stimulus;GO:0040011//locomotion;GO:0042221//response to chemical;GO:0042330//taxis;GO:0050896//response to stimulus;GO:0050919//negative chemotaxis	--
ncbi_110153634	101	69	89	3442	2732	2532	2.034	1.445	2.113	78.279	63.636	60.147	1.864	67.354	5.17529	3.33289e-85	8.6896e-83	LOC110153634	serine/threonine-protein phosphatase PP1-beta catalytic subunit	Cellular Processes;Cellular Processes;Human Diseases;Organismal Systems;Cellular Processes;Organismal Systems;Organismal Systems;Cellular Processes;Genetic Information Processing	Cell motility;Cellular community - eukaryotes;Infectious disease: viral;Circulatory system;Cell growth and death;Endocrine system;Circulatory system;Cell growth and death;Translation	ko04810//Regulation of actin cytoskeleton;ko04510//Focal adhesion;ko05168//Herpes simplex virus 1 infection;ko04261//Adrenergic signaling in cardiomyocytes;ko04218//Cellular senescence;ko04910//Insulin signaling pathway;ko04270//Vascular smooth muscle contraction;ko04114//Oocyte meiosis;ko03015//mRNA surveillance pathway	K06269;K06269;K06269;K06269;K06269;K06269;K06269;K06269;K06269	GO:0000164//protein phosphatase type 1 complex;GO:0000228//nuclear chromosome;GO:0000781//chromosome, telomeric region;GO:0005575//cellular_component;GO:0005622//intracellular anatomical structure;GO:0005634//nucleus;GO:0005654//nucleoplasm;GO:0005694//chromosome;GO:0005730//nucleolus;GO:0005737//cytoplasm;GO:0005829//cytosol;GO:0005886//plasma membrane;GO:0008287//protein serine/threonine phosph…	GO:0003674//molecular_function;GO:0003824//catalytic activity;GO:0004113//2',3'-cyclic-nucleotide 3'-phosphodiesterase activity;GO:0004721//phosphoprotein phosphatase activity;GO:0004722//protein serine/threonine phosphatase activity;GO:0005488//binding;GO:0005515//protein binding;GO:0008803//bis(5'-nucleosyl)-tetraphosphatase (symmetrical) activity;GO:0016787//hydrolase activity;GO:0016788//hydr…	GO:0005975//carbohydrate metabolic process;GO:0005976//polysaccharide metabolic process;GO:0005977//glycogen metabolic process;GO:0006091//generation of precursor metabolites and energy;GO:0006112//energy reserve metabolic process;GO:0006470//protein dephosphorylation;GO:0006793//phosphorus metabolic process;GO:0006796//phosphate-containing compound metabolic process;GO:0006807//nitrogen compound…	--
ncbi_110160342	12	25	16	2875	1947	1771	0.18	0.39	0.283	48.697	33.771	31.328	0.284333	37.932	7.05969	1.15359e-84	2.97817e-82	LOC110160342	structural maintenance of chromosomes protein 1B-like	Cellular Processes;Cellular Processes	Cell growth and death;Cell growth and death	ko04110//Cell cycle;ko04114//Oocyte meiosis	K06636;K06636	GO:0000228//nuclear chromosome;GO:0000775//chromosome, centromeric region;GO:0000793//condensed chromosome;GO:0000794//condensed nuclear chromosome;GO:0000795//synaptonemal complex;GO:0000800//lateral element;GO:0005575//cellular_component;GO:0005622//intracellular anatomical structure;GO:0005634//nucleus;GO:0005654//nucleoplasm;GO:0005694//chromosome;GO:0005737//cytoplasm;GO:0005829//cytosol;GO:…	GO:0000166//nucleotide binding;GO:0003674//molecular_function;GO:0003676//nucleic acid binding;GO:0003677//DNA binding;GO:0003700//DNA-binding transcription factor activity;GO:0004527//exonuclease activity;GO:0005488//binding;GO:0005515//protein binding;GO:0005524//ATP binding;GO:0016887//ATP hydrolysis activity;GO:0017076//purine nucleotide binding;GO:0018835//carbon phosphorus lyase activity;GO…	GO:0000003//reproduction;GO:0000819//sister chromatid segregation;GO:0006260//DNA replication;GO:0006302//double-strand break repair;GO:0006310//DNA recombination;GO:0006355//regulation of DNA-templated transcription;GO:0006810//transport;GO:0006824//cobalt ion transport;GO:0006996//organelle organization;GO:0007049//cell cycle;GO:0007059//chromosome segregation;GO:0007062//sister chromatid cohes…	--
ncbi_110154348	10262	9951	8952	601	546	437	281.562	286.172	282.575	18.568	17.626	14.257	283.436	16.817	-4.07503	1.52458e-84	3.89773e-82	LOC110154348	kelch domain-containing protein 1-like, transcript variant X1	-	-	-	-	-	GO:0005515//protein binding	-	--
ncbi_110159335	17	35	48	2817	3439	2747	0.195	0.418	0.649	36.487	45.614	37.159	0.420667	39.7533	6.56225	2.15568e-84	5.45822e-82	LOC110159335	RNA-binding protein with multiple splicing-like	-	-	-	-	GO:0000932//P-body;GO:0005575//cellular_component;GO:0005622//intracellular anatomical structure;GO:0005634//nucleus;GO:0005654//nucleoplasm;GO:0005685//U1 snRNP;GO:0005737//cytoplasm;GO:0005829//cytosol;GO:0010494//cytoplasmic stress granule;GO:0030532//small nuclear ribonucleoprotein complex;GO:0031974//membrane-enclosed lumen;GO:0031981//nuclear lumen;GO:0032991//protein-containing complex;GO:…	GO:0003674//molecular_function;GO:0003676//nucleic acid binding;GO:0003712//transcription coregulator activity;GO:0003713//transcription coactivator activity;GO:0003723//RNA binding;GO:0003727//single-stranded RNA binding;GO:0005488//binding;GO:0005515//protein binding;GO:0008143//poly(A) binding;GO:0017069//snRNA binding;GO:0030619//U1 snRNA binding;GO:0035613//RNA stem-loop binding;GO:0035614//…	GO:0000375//RNA splicing, via transesterification reactions;GO:0000377//RNA splicing, via transesterification reactions with bulged adenosine as nucleophile;GO:0000398//mRNA splicing, via spliceosome;GO:0001932//regulation of protein phosphorylation;GO:0001934//positive regulation of protein phosphorylation;GO:0006139//nucleobase-containing compound metabolic process;GO:0006351//DNA-templated tra…	--
ncbi_110174931	13112	10186	8409	400	431	444	1290.68	1042.76	975.668	44.462	49.059	51.542	1103.04	48.3543	-4.51169	2.43208e-84	6.09942e-82	map1lc3c	microtubule-associated protein 1 light chain 3 gamma	Cellular Processes;Environmental Information Processing;Organismal Systems;Cellular Processes;Cellular Processes	Transport and catabolism;Signal transduction;Immune system;Transport and catabolism;Cell growth and death	ko04140//Autophagy - animal;ko04371//Apelin signaling pathway;ko04621//NOD-like receptor signaling pathway;ko04137//Mitophagy - animal;ko04216//Ferroptosis	K10435;K10435;K10435;K10435;K10435	GO:0000421//autophagosome membrane;GO:0005575//cellular_component;GO:0005622//intracellular anatomical structure;GO:0005737//cytoplasm;GO:0005773//vacuole;GO:0005774//vacuolar membrane;GO:0005776//autophagosome;GO:0005829//cytosol;GO:0005856//cytoskeleton;GO:0005874//microtubule;GO:0012505//endomembrane system;GO:0015630//microtubule cytoskeleton;GO:0016020//membrane;GO:0031090//organelle membran…	GO:0003674//molecular_function;GO:0005488//binding;GO:0005515//protein binding;GO:0019899//enzyme binding;GO:0031625//ubiquitin protein ligase binding;GO:0044389//ubiquitin-like protein ligase binding	GO:0000045//autophagosome assembly;GO:0000422//autophagy of mitochondrion;GO:0006914//autophagy;GO:0006950//response to stress;GO:0006995//cellular response to nitrogen starvation;GO:0006996//organelle organization;GO:0007005//mitochondrion organization;GO:0007033//vacuole organization;GO:0007154//cell communication;GO:0008150//biological_process;GO:0008152//metabolic process;GO:0009056//cataboli…	--
ncbi_110170561	20368	19137	25622	1211	1349	1314	1953.44	1908.78	2896.48	131.152	149.607	148.617	2252.9	143.125	-3.97643	1.03212e-83	2.56405e-81	s100a1	S100 calcium binding protein A1	-	-	-	-	GO:0030257//type III protein secretion system complex	GO:0005509//calcium ion binding	GO:0030254//protein secretion by the type III secretion system	--
ncbi_110158339	13	9	14	2663	2374	1432	0.539	0.388	0.685	124.761	113.894	70.064	0.537333	102.906	7.5813	1.27434e-83	3.13619e-81	LOC110158339	synaptonemal complex protein 3-like	Genetic Information Processing	Replication and repair	ko03440//Homologous recombination	K19528	GO:0000228//nuclear chromosome;GO:0000775//chromosome, centromeric region;GO:0000793//condensed chromosome;GO:0000794//condensed nuclear chromosome;GO:0000795//synaptonemal complex;GO:0000800//lateral element;GO:0005575//cellular_component;GO:0005577//fibrinogen complex;GO:0005622//intracellular anatomical structure;GO:0005634//nucleus;GO:0005694//chromosome;GO:0005886//plasma membrane;GO:0031974…	GO:0003674//molecular_function;GO:0003676//nucleic acid binding;GO:0003677//DNA binding;GO:0003922//GMP synthase (glutamine-hydrolyzing) activity;GO:0005102//signaling receptor binding;GO:0005488//binding;GO:0005524//ATP binding;GO:0016787//hydrolase activity;GO:0022857//transmembrane transporter activity;GO:0097159//organic cyclic compound binding;GO:0140911//pore-forming activity;GO:1901363//he…	GO:0000003//reproduction;GO:0000280//nuclear division;GO:0003006//developmental process involved in reproduction;GO:0006177//GMP biosynthetic process;GO:0006325//chromatin organization;GO:0006338//chromatin remodeling;GO:0006996//organelle organization;GO:0006997//nucleus organization;GO:0007049//cell cycle;GO:0007059//chromosome segregation;GO:0007127//meiosis I;GO:0007140//male meiotic nuclear …	--
ncbi_110164866	9021	9067	8581	438	395	277	391.071	408.785	438.476	21.441	19.801	14.161	412.777	18.4677	-4.48229	1.65736e-83	4.04103e-81	lsm14b	LSM family member 14B	-	-	-	-	-	-	-	--
ncbi_110157273	25	28	23	1348	1066	1209	0.46	0.536	0.499	28.018	22.689	26.243	0.498333	25.65	5.6857	1.86226e-83	4.49897e-81	LOC110157273	elongation factor 2	-	-	-	-	GO:0005737//cytoplasm	GO:0003723//RNA binding;GO:0003743//translation initiation factor activity;GO:0003746//translation elongation factor activity;GO:0003747//translation release factor activity;GO:0003924//GTPase activity;GO:0004781//sulfate adenylyltransferase (ATP) activity;GO:0005525//GTP binding;GO:0043022//ribosome binding	GO:0000103//sulfate assimilation;GO:0001514//selenocysteine incorporation;GO:0006412//translation;GO:0006413//translational initiation;GO:0006414//translational elongation;GO:0006415//translational termination;GO:0006950//response to stress;GO:0042254//ribosome biogenesis	--
ncbi_110171170	24	25	44	1608	1590	1660	0.601	0.652	1.3	45.504	46.076	49.059	0.851	46.8797	5.78366	2.55708e-83	6.12142e-81	map1lc3a	microtubule-associated protein 1 light chain 3 alpha	Cellular Processes;Environmental Information Processing;Organismal Systems;Cellular Processes;Cellular Processes	Transport and catabolism;Signal transduction;Immune system;Transport and catabolism;Cell growth and death	ko04140//Autophagy - animal;ko04371//Apelin signaling pathway;ko04621//NOD-like receptor signaling pathway;ko04137//Mitophagy - animal;ko04216//Ferroptosis	K10435;K10435;K10435;K10435;K10435	GO:0000323//lytic vacuole;GO:0000421//autophagosome membrane;GO:0005575//cellular_component;GO:0005622//intracellular anatomical structure;GO:0005737//cytoplasm;GO:0005764//lysosome;GO:0005767//secondary lysosome;GO:0005768//endosome;GO:0005770//late endosome;GO:0005773//vacuole;GO:0005774//vacuolar membrane;GO:0005776//autophagosome;GO:0005829//cytosol;GO:0005856//cytoskeleton;GO:0005874//microt…	GO:0003674//molecular_function;GO:0005488//binding;GO:0005515//protein binding;GO:0005543//phospholipid binding;GO:0008017//microtubule binding;GO:0008092//cytoskeletal protein binding;GO:0008289//lipid binding;GO:0008429//phosphatidylethanolamine binding;GO:0015631//tubulin binding;GO:0019899//enzyme binding;GO:0031386//protein tag activity;GO:0031625//ubiquitin protein ligase binding;GO:0043167…	GO:0000045//autophagosome assembly;GO:0000302//response to reactive oxygen species;GO:0000422//autophagy of mitochondrion;GO:0006914//autophagy;GO:0006950//response to stress;GO:0006952//defense response;GO:0006979//response to oxidative stress;GO:0006995//cellular response to nitrogen starvation;GO:0006996//organelle organization;GO:0007005//mitochondrion organization;GO:0007033//vacuole organiz…	--
ncbi_110161461	11	14	20	1503	1328	1994	0.135	0.179	0.289	20.833	18.85	28.864	0.201	22.849	6.82879	2.66238e-83	6.31607e-81	LOC110161461	integrin beta-3-like	Cellular Processes;Cellular Processes;Cellular Processes;Human Diseases;Cellular Processes;Cellular Processes;Environmental Information Processing;Genetic Information Processing	Cell motility;Cell motility;Cellular community - eukaryotes;Infectious disease: viral;Transport and catabolism;Transport and catabolism;Signaling molecules and interaction;Information processing in viruses	ko04820//Cytoskeleton in muscle cells;ko04810//Regulation of actin cytoskeleton;ko04510//Focal adhesion;ko05168//Herpes simplex virus 1 infection;ko04148//Efferocytosis;ko04145//Phagosome;ko04512//ECM-receptor interaction;ko03266//Virion - Herpesvirus	K06493;K06493;K06493;K06493;K06493;K06493;K06493;K06493	-	-	-	--
ncbi_110172175	21	15	41	3029	2383	2385	0.271	0.201	0.624	44.132	35.554	36.29	0.365333	38.6587	6.72543	2.92076e-83	6.86717e-81	atp1a3a	ATPase Na+/K+ transporting subunit alpha 3a	Cellular Processes;Organismal Systems;Organismal Systems	Cell motility;Circulatory system;Circulatory system	ko04820//Cytoskeleton in muscle cells;ko04261//Adrenergic signaling in cardiomyocytes;ko04260//Cardiac muscle contraction	K01539;K01539;K01539	GO:0016020//membrane;GO:0031004//potassium ion-transporting ATPase complex	GO:0005215//transporter activity;GO:0005375//copper ion transmembrane transporter activity;GO:0005388//P-type calcium transporter activity;GO:0005524//ATP binding;GO:0008553//P-type proton-exporting transporter activity;GO:0008556//P-type potassium transmembrane transporter activity;GO:0008967//phosphoglycolate phosphatase activity;GO:0015434//ABC-type cadmium transporter activity;GO:0015444//P-t…	GO:0006564//L-serine biosynthetic process;GO:0006812//monoatomic cation transport;GO:0006813//potassium ion transport;GO:0006816//calcium ion transport;GO:0006825//copper ion transport;GO:0015691//cadmium ion transport;GO:0015693//magnesium ion transport;GO:0120029//proton export across plasma membrane	--
ncbi_110175700	21	23	31	1245	1132	1141	0.873	0.982	1.482	57.571	53.582	55.09	1.11233	55.4143	5.6386	4.38624e-83	1.02215e-80	LOC110175700	transcription factor JunB-like, transcript variant X1	-	-	-	-	GO:0005737//cytoplasm	GO:0003677//DNA binding;GO:0003700//DNA-binding transcription factor activity	GO:0006355//regulation of DNA-templated transcription;GO:0043093//FtsZ-dependent cytokinesis;GO:0090529//cell septum assembly	TF_bZIP
ncbi_110158625	34	30	23	2156	1812	1386	0.673	0.618	0.537	48.218	41.498	32.372	0.609333	40.696	6.06151	5.29283e-83	1.2226e-80	pygma	phosphorylase, glycogen, muscle A	Metabolism;Organismal Systems;Cellular Processes;Metabolism	Global and overview maps;Endocrine system;Cell growth and death;Carbohydrate metabolism	ko01100//Metabolic pathways;ko04910//Insulin signaling pathway;ko04217//Necroptosis;ko00500//Starch and sucrose metabolism	K00688;K00688;K00688;K00688	GO:0016020//membrane	GO:0004645//1,4-alpha-oligoglucan phosphorylase activity;GO:0008184//glycogen phosphorylase activity;GO:0009486//cytochrome bo3 ubiquinol oxidase activity;GO:0030170//pyridoxal phosphate binding	GO:0005975//carbohydrate metabolic process;GO:0022900//electron transport chain	--
ncbi_110170030	67	59	58	1982	1506	1760	2.07	1.896	2.112	69.143	53.8	64.121	2.026	62.3547	4.94379	5.3607e-83	1.22751e-80	LOC110170030	Golgi reassembly-stacking protein 1-like	Cellular Processes	Transport and catabolism	ko04140//Autophagy - animal	K26797	GO:0016020//membrane;GO:0030288//outer membrane-bounded periplasmic space	GO:0000166//nucleotide binding;GO:0004222//metalloendopeptidase activity;GO:0004252//serine-type endopeptidase activity;GO:0005515//protein binding;GO:0005524//ATP binding;GO:0008236//serine-type peptidase activity;GO:0016879//ligase activity, forming carbon-nitrogen bonds;GO:0045152//antisigma factor binding	GO:0006508//proteolysis;GO:0008033//tRNA processing;GO:0030436//asexual sporulation	--
ncbi_110170363	3928	3566	3170	227	215	209	257.921	243.515	245.347	16.831	16.325	16.184	248.928	16.4467	-3.91986	1.52551e-82	3.46303e-80	atpsckmt	fATP synthase c subunit lysine N-methyltransferase	-	-	-	-	-	GO:0008168//methyltransferase activity;GO:0008757//S-adenosylmethionine-dependent methyltransferase activity;GO:0008964//phosphoenolpyruvate carboxylase activity;GO:0046025//precorrin-6Y C5,15-methyltransferase (decarboxylating) activity;GO:0046406//magnesium protoporphyrin IX methyltransferase activity;GO:0061542//3-demethylubiquinol-n 3-O-methyltransferase activity	GO:0006099//tricarboxylic acid cycle;GO:0006412//translation;GO:0006744//ubiquinone biosynthetic process;GO:0009236//cobalamin biosynthetic process;GO:0015977//carbon fixation;GO:0015995//chlorophyll biosynthetic process;GO:0018364//peptidyl-glutamine methylation;GO:0036211//protein modification process;GO:0046140//corrin biosynthetic process	--
ncbi_129408059	14682	15081	8643	364	352	302	376.183	401.859	261.026	10.532	10.429	9.125	346.356	10.0287	-5.11005	2.49138e-82	5.6073e-80	buc	bucky ball	-	-	-	-	-	-	-	--
ncbi_110159407	31154	24522	17556	531	594	361	1227.09	1004.5	815.072	23.618	27.055	16.769	1015.56	22.4807	-5.49744	4.95571e-82	1.10592e-79	LOC110159407	zona pellucida sperm-binding protein 4-like	-	-	-	-	-	-	-	--
ncbi_110171045	20	20	18	988	1098	1254	0.205	0.213	0.218	11.445	13.025	15.17	0.212	13.2133	5.96179	6.61884e-82	1.46465e-79	erbb2	erb-b2 receptor tyrosine kinase 2	Environmental Information Processing;Environmental Information Processing;Cellular Processes;Cellular Processes;Cellular Processes;Environmental Information Processing	Signal transduction;Signal transduction;Cellular community - eukaryotes;Cellular community - eukaryotes;Cellular community - eukaryotes;Signal transduction	ko04020//Calcium signaling pathway;ko04010//MAPK signaling pathway;ko04510//Focal adhesion;ko04530//Tight junction;ko04520//Adherens junction;ko04012//ErbB signaling pathway	K05083;K05083;K05083;K05083;K05083;K05083	GO:0005575//cellular_component;GO:0005622//intracellular anatomical structure;GO:0005634//nucleus;GO:0005737//cytoplasm;GO:0005768//endosome;GO:0005829//cytosol;GO:0005886//plasma membrane;GO:0005902//microvillus;GO:0009925//basal plasma membrane;GO:0009986//cell surface;GO:0010008//endosome membrane;GO:0012505//endomembrane system;GO:0016020//membrane;GO:0016323//basolateral plasma membrane;GO:0…	GO:0000166//nucleotide binding;GO:0001042//RNA polymerase I core binding;GO:0003674//molecular_function;GO:0003824//catalytic activity;GO:0004672//protein kinase activity;GO:0004674//protein serine/threonine kinase activity;GO:0004713//protein tyrosine kinase activity;GO:0004714//transmembrane receptor protein tyrosine kinase activity;GO:0004888//transmembrane signaling receptor activity;GO:00050…	GO:0000003//reproduction;GO:0000165//MAPK cascade;GO:0000902//cell morphogenesis;GO:0001558//regulation of cell growth;GO:0001932//regulation of protein phosphorylation;GO:0001934//positive regulation of protein phosphorylation;GO:0002682//regulation of immune system process;GO:0002683//negative regulation of immune system process;GO:0002694//regulation of leukocyte activation;GO:0002695//negativ…	--
ncbi_110162550	112	144	162	3160	3133	2845	2.095	2.801	3.571	66.732	67.751	62.744	2.82233	65.7423	4.54186	7.27323e-82	1.59605e-79	cd81a	CD81 molecule a	-	-	-	-	GO:0016020//membrane	-	-	--
ncbi_110171266	12	11	15	1175	1011	1039	0.102	0.098	0.151	11.313	9.968	10.447	0.117	10.576	6.49814	9.81346e-82	2.13568e-79	LOC110171266	LIM domain and actin-binding protein 1-like	-	-	-	-	-	-	-	--
ncbi_110169341	99	71	62	3082	2377	2545	0.847	0.632	0.625	29.787	23.526	25.688	0.701333	26.3337	5.23066	1.0482e-81	2.26247e-79	edc4	enhancer of mRNA decapping 4	Genetic Information Processing	Folding, sorting and degradation	ko03018//RNA degradation	K12616	GO:0000932//P-body;GO:0005575//cellular_component;GO:0005622//intracellular anatomical structure;GO:0005634//nucleus;GO:0005654//nucleoplasm;GO:0005737//cytoplasm;GO:0005829//cytosol;GO:0031974//membrane-enclosed lumen;GO:0031981//nuclear lumen;GO:0032991//protein-containing complex;GO:0035770//ribonucleoprotein granule;GO:0036464//cytoplasmic ribonucleoprotein granule;GO:0043226//organelle;GO:00…	GO:0003674//molecular_function;GO:0005488//binding;GO:0005515//protein binding;GO:0005524//ATP binding;GO:0016887//ATP hydrolysis activity	GO:0000003//reproduction;GO:0000288//nuclear-transcribed mRNA catabolic process, deadenylation-dependent decay;GO:0000291//nuclear-transcribed mRNA catabolic process, exonucleolytic;GO:0000578//embryonic axis specification;GO:0000956//nuclear-transcribed mRNA catabolic process;GO:0003002//regionalization;GO:0003006//developmental process involved in reproduction;GO:0006139//nucleobase-containing …	--
ncbi_110167938	9	11	9	1119	1574	1274	0.167	0.176	0.283	15.277	22.151	18.661	0.208667	18.6963	6.48541	2.79525e-81	5.98433e-79	acer1	alkaline ceramidase 1, transcript variant X1	Metabolism;Metabolism	Global and overview maps;Lipid metabolism	ko01100//Metabolic pathways;ko00600//Sphingolipid metabolism	K01441;K01441	GO:0005575//cellular_component;GO:0005622//intracellular anatomical structure;GO:0005737//cytoplasm;GO:0005783//endoplasmic reticulum;GO:0005789//endoplasmic reticulum membrane;GO:0012505//endomembrane system;GO:0016020//membrane;GO:0031984//organelle subcompartment;GO:0042175//nuclear outer membrane-endoplasmic reticulum membrane network;GO:0043226//organelle;GO:0043227//membrane-bounded organel…	GO:0003674//molecular_function;GO:0003824//catalytic activity;GO:0004553//hydrolase activity, hydrolyzing O-glycosyl compounds;GO:0016787//hydrolase activity;GO:0016798//hydrolase activity, acting on glycosyl bonds;GO:0016810//hydrolase activity, acting on carbon-nitrogen (but not peptide) bonds;GO:0016811//hydrolase activity, acting on carbon-nitrogen (but not peptide) bonds, in linear amides;GO…	GO:0006066//alcohol metabolic process;GO:0006629//lipid metabolic process;GO:0006643//membrane lipid metabolic process;GO:0006665//sphingolipid metabolic process;GO:0006670//sphingosine metabolic process;GO:0006672//ceramide metabolic process;GO:0006807//nitrogen compound metabolic process;GO:0007275//multicellular organism development;GO:0008150//biological_process;GO:0008152//metabolic process;…	--
ncbi_110162994	24	18	24	1318	2076	1472	1.864	1.454	2.198	115.921	186.88	135.115	1.83867	145.972	6.31089	3.00147e-81	6.37402e-79	si:ch211-105c13.3	uncharacterized protein LOC325758 homolog, transcript variant X1	-	-	-	-	GO:0005575//cellular_component;GO:0005576//extracellular region;GO:0005615//extracellular space;GO:0005622//intracellular anatomical structure;GO:0005634//nucleus;GO:0005730//nucleolus;GO:0005737//cytoplasm;GO:0005829//cytosol;GO:0005886//plasma membrane;GO:0016020//membrane;GO:0031974//membrane-enclosed lumen;GO:0031981//nuclear lumen;GO:0043226//organelle;GO:0043227//membrane-bounded organelle;…	GO:0003674//molecular_function;GO:0004553//hydrolase activity, hydrolyzing O-glycosyl compounds;GO:0005488//binding;GO:0005509//calcium ion binding;GO:0005515//protein binding;GO:0042802//identical protein binding;GO:0042803//protein homodimerization activity;GO:0043167//ion binding;GO:0043169//cation binding;GO:0046872//metal ion binding;GO:0046983//protein dimerization activity	GO:0000272//polysaccharide catabolic process;GO:0008150//biological_process;GO:0010035//response to inorganic substance;GO:0010038//response to metal ion;GO:0042221//response to chemical;GO:0050896//response to stimulus;GO:0051592//response to calcium ion	--
ncbi_110158215	23	25	16	1347	1063	1271	0.233	0.264	0.191	15.428	12.468	15.203	0.229333	14.3663	5.9691	3.53032e-81	7.4371e-79	mapk8ip3	mitogen-activated protein kinase 8 interacting protein 3	Environmental Information Processing	Signal transduction	ko04010//MAPK signaling pathway	K04436	GO:0000139//Golgi membrane;GO:0005575//cellular_component;GO:0005622//intracellular anatomical structure;GO:0005737//cytoplasm;GO:0005783//endoplasmic reticulum;GO:0005790//smooth endoplasmic reticulum;GO:0005794//Golgi apparatus;GO:0005886//plasma membrane;GO:0012505//endomembrane system;GO:0016020//membrane;GO:0030424//axon;GO:0030425//dendrite;GO:0030426//growth cone;GO:0030427//site of polari…	GO:0003674//molecular_function;GO:0005078//MAP-kinase scaffold activity;GO:0005198//structural molecule activity;GO:0005488//binding;GO:0005515//protein binding;GO:0005524//ATP binding;GO:0008092//cytoskeletal protein binding;GO:0008432//JUN kinase binding;GO:0019894//kinesin binding;GO:0019899//enzyme binding;GO:0019900//kinase binding;GO:0019901//protein kinase binding;GO:0030159//signaling rec…	GO:0000165//MAPK cascade;GO:0000902//cell morphogenesis;GO:0001701//in utero embryonic development;GO:0001932//regulation of protein phosphorylation;GO:0001934//positive regulation of protein phosphorylation;GO:0006468//protein phosphorylation;GO:0006793//phosphorus metabolic process;GO:0006796//phosphate-containing compound metabolic process;GO:0006807//nitrogen compound metabolic process;GO:000…	--
ncbi_110164460	5	5	13	1733	1487	1390	0.237	0.246	0.726	92.731	81.479	77.676	0.403	83.962	7.70281	4.03242e-81	8.42743e-79	spo11	SPO11 initiator of meiotic double stranded breaks	-	-	-	-	GO:0000228//nuclear chromosome;GO:0000781//chromosome, telomeric region;GO:0005575//cellular_component;GO:0005622//intracellular anatomical structure;GO:0005634//nucleus;GO:0005654//nucleoplasm;GO:0005694//chromosome;GO:0005737//cytoplasm;GO:0031974//membrane-enclosed lumen;GO:0031981//nuclear lumen;GO:0035861//site of double-strand break;GO:0043226//organelle;GO:0043227//membrane-bounded organel…	GO:0000166//nucleotide binding;GO:0003674//molecular_function;GO:0003676//nucleic acid binding;GO:0003677//DNA binding;GO:0003682//chromatin binding;GO:0003824//catalytic activity;GO:0003916//DNA topoisomerase activity;GO:0003918//DNA topoisomerase type II (double strand cut, ATP-hydrolyzing) activity;GO:0004518//nuclease activity;GO:0004519//endonuclease activity;GO:0004520//DNA endonuclease act…	GO:0000003//reproduction;GO:0000280//nuclear division;GO:0000706//meiotic DNA double-strand break processing;GO:0000707//meiotic DNA recombinase assembly;GO:0000724//double-strand break repair via homologous recombination;GO:0000725//recombinational repair;GO:0000729//DNA double-strand break processing;GO:0000730//DNA recombinase assembly;GO:0001541//ovarian follicle development;GO:0003006//devel…	--
MSTRG.19312	16	15	29	1586	1786	1315	0.115	0.105	0.246	12.739	14.631	11.01	0.155333	12.7933	6.36388	4.61665e-81	9.57246e-79	Gvin1	XP_033839365.1 taxid=409849 interferon-induced very large GTPase 1-like [Periophthalmus magnuspinnatus]	-	-	-	-	GO:0005783//endoplasmic reticulum	GO:0003677//DNA binding;GO:0003723//RNA binding;GO:0003899//DNA-directed 5'-3' RNA polymerase activity;GO:0003924//GTPase activity;GO:0003993//acid phosphatase activity;GO:0004656//procollagen-proline 4-dioxygenase activity;GO:0005515//protein binding;GO:0005525//GTP binding;GO:0046872//metal ion binding	GO:0006351//DNA-templated transcription	--
ncbi_110165696	31	37	37	1096	1193	1321	0.22	0.273	0.31	8.793	9.802	11.069	0.267667	9.888	5.20717	9.09637e-81	1.87137e-78	LOC110165696	pleckstrin homology domain-containing family G member 4B-like	-	-	-	-	-	GO:0003684//damaged DNA binding;GO:0003700//DNA-binding transcription factor activity;GO:0005085//guanyl-nucleotide exchange factor activity;GO:0008534//oxidized purine nucleobase lesion DNA N-glycosylase activity;GO:0097351//toxin sequestering activity	GO:0001558//regulation of cell growth;GO:0006289//nucleotide-excision repair	--
ncbi_110162998	5	8	18	3014	3073	1818	0.061	0.101	0.258	41.459	43.286	26.116	0.14	36.9537	8.04415	9.7654e-81	1.99343e-78	slc2a3b	solute carrier family 2 member 3b	-	-	-	-	GO:0005886//plasma membrane;GO:0016020//membrane	GO:0008028//monocarboxylic acid transmembrane transporter activity;GO:0015295//solute:proton symporter activity;GO:0022857//transmembrane transporter activity;GO:0042910//xenobiotic transmembrane transporter activity;GO:0051119//sugar transmembrane transporter activity	GO:0006810//transport;GO:0006817//phosphate ion transport;GO:0008643//carbohydrate transport;GO:0015718//monocarboxylic acid transport;GO:0042908//xenobiotic transport;GO:0044660//viral release via pore formation in host cell membrane;GO:0055085//transmembrane transport	--
ncbi_110157651	371	314	479	7930	9277	8414	16.196	14.256	24.648	390.921	468.311	433.174	18.3667	430.802	4.55186	1.20896e-80	2.44888e-78	LOC110157651	HLA class II histocompatibility antigen gamma chain-like	Human Diseases	Infectious disease: viral	ko05168//Herpes simplex virus 1 infection	K06505	GO:0016020//membrane	GO:0042289//MHC class II protein binding	GO:0006886//intracellular protein transport;GO:0006955//immune response;GO:0019882//antigen processing and presentation	--
ncbi_110153791	62	94	130	6162	5212	4270	0.888	1.401	2.196	99.701	86.356	72.152	1.495	86.0697	5.84729	2.26706e-80	4.52262e-78	sh3bgrl	SH3 domain binding glutamate-rich protein like	-	-	-	-	GO:0005575//cellular_component;GO:0005622//intracellular anatomical structure;GO:0005634//nucleus;GO:0005737//cytoplasm;GO:0043226//organelle;GO:0043227//membrane-bounded organelle;GO:0043229//intracellular organelle;GO:0043231//intracellular membrane-bounded organelle	GO:0003674//molecular_function;GO:0005488//binding;GO:0005515//protein binding;GO:0017124//SH3 domain binding;GO:0019904//protein domain specific binding;GO:0030674//protein-macromolecule adaptor activity;GO:0035591//signaling adaptor activity;GO:0060090//molecular adaptor activity	GO:0008150//biological_process;GO:0009966//regulation of signal transduction;GO:0009967//positive regulation of signal transduction;GO:0010646//regulation of cell communication;GO:0010647//positive regulation of cell communication;GO:0023051//regulation of signaling;GO:0023056//positive regulation of signaling;GO:0045454//cell redox homeostasis;GO:0048518//positive regulation of biological proces…	--
ncbi_110157573	29	35	44	1520	1357	1244	0.377	0.473	0.674	22.3	20.387	19.06	0.508	20.5823	5.34043	2.25029e-80	4.52262e-78	palm1b	paralemmin 1b	-	-	-	-	GO:0016020//membrane	GO:0004197//cysteine-type endopeptidase activity	GO:0008360//regulation of cell shape	--
ncbi_110161704	105	85	101	2627	2698	2010	2.541	2.14	2.882	71.802	75.515	57.375	2.521	68.2307	4.75835	4.31851e-80	8.55032e-78	LOC110161704	arrestin domain-containing protein 3-like	-	-	-	-	GO:0016020//membrane	-	-	--
ncbi_110170548	6	5	3	2072	2235	1647	0.075	0.065	0.044	29.102	32.146	24.159	0.0613333	28.469	8.8585	8.28573e-80	1.62827e-77	mao	monoamine oxidase	Metabolism;Metabolism;Metabolism;Metabolism;Metabolism;Metabolism;Metabolism;Metabolism	Global and overview maps;Amino acid metabolism;Amino acid metabolism;Amino acid metabolism;Xenobiotics biodegradation and metabolism;Amino acid metabolism;Amino acid metabolism;Amino acid metabolism	ko01100//Metabolic pathways;ko00330//Arginine and proline metabolism;ko00260//Glycine, serine and threonine metabolism;ko00380//Tryptophan metabolism;ko00982//Drug metabolism - cytochrome P450;ko00350//Tyrosine metabolism;ko00340//Histidine metabolism;ko00360//Phenylalanine metabolism	K00274;K00274;K00274;K00274;K00274;K00274;K00274;K00274	GO:0005575//cellular_component;GO:0005622//intracellular anatomical structure;GO:0005737//cytoplasm;GO:0005739//mitochondrion;GO:0005740//mitochondrial envelope;GO:0005741//mitochondrial outer membrane;GO:0009331//glycerol-3-phosphate dehydrogenase complex;GO:0009342//glutamate synthase complex (NADPH);GO:0016020//membrane;GO:0019867//outer membrane;GO:0031090//organelle membrane;GO:0031966//mito…	GO:0003674//molecular_function;GO:0003756//protein disulfide isomerase activity;GO:0003824//catalytic activity;GO:0004148//dihydrolipoyl dehydrogenase activity;GO:0004362//glutathione-disulfide reductase (NADP) activity;GO:0004368//glycerol-3-phosphate dehydrogenase (quinone) activity;GO:0004499//N,N-dimethylaniline monooxygenase activity;GO:0004729//oxygen-dependent protoporphyrinogen oxidase ac…	GO:0000302//response to reactive oxygen species;GO:0006071//glycerol metabolic process;GO:0006537//glutamate biosynthetic process;GO:0006576//biogenic amine metabolic process;GO:0006584//catecholamine metabolic process;GO:0006725//cellular aromatic compound metabolic process;GO:0006744//ubiquinone biosynthetic process;GO:0006749//glutathione metabolic process;GO:0006779//porphyrin-containing comp…	--
ncbi_110167793	150	154	138	2628	3720	3446	2.104	2.247	2.282	41.626	60.339	57.004	2.211	52.9897	4.58294	3.84987e-79	7.50953e-77	grna	granulin a	-	-	-	-	-	-	-	--
ncbi_129410876	17	32	19	1899	1387	1452	0.429	0.839	0.565	54.078	40.447	43.182	0.611	45.9023	6.23125	4.08476e-79	7.90912e-77	emd	emerin	-	-	-	-	GO:0000922//spindle pole;GO:0005575//cellular_component;GO:0005622//intracellular anatomical structure;GO:0005634//nucleus;GO:0005635//nuclear envelope;GO:0005637//nuclear inner membrane;GO:0005640//nuclear outer membrane;GO:0005652//nuclear lamina;GO:0005654//nucleoplasm;GO:0005737//cytoplasm;GO:0005783//endoplasmic reticulum;GO:0005813//centrosome;GO:0005815//microtubule organizing center;GO:00…	GO:0003674//molecular_function;GO:0003779//actin binding;GO:0005488//binding;GO:0005515//protein binding;GO:0008092//cytoskeletal protein binding;GO:0015631//tubulin binding;GO:0048487//beta-tubulin binding	GO:0000278//mitotic cell cycle;GO:0003008//system process;GO:0003012//muscle system process;GO:0006936//muscle contraction;GO:0006996//organelle organization;GO:0006997//nucleus organization;GO:0006998//nuclear envelope organization;GO:0007049//cell cycle;GO:0007084//mitotic nuclear membrane reassembly;GO:0007275//multicellular organism development;GO:0007517//muscle organ development;GO:0007519/…	--
ncbi_110169320	14106	10308	8345	390	419	362	365.841	278.031	255.102	11.42	12.57	11.074	299.658	11.688	-4.68022	7.74655e-79	1.48898e-76	wee2	WEE2 oocyte meiosis inhibiting kinase, transcript variant X1	Cellular Processes	Cell growth and death	ko04110//Cell cycle	K06632	GO:0005575//cellular_component;GO:0005622//intracellular anatomical structure;GO:0005634//nucleus;GO:0005654//nucleoplasm;GO:0005737//cytoplasm;GO:0005829//cytosol;GO:0031974//membrane-enclosed lumen;GO:0031981//nuclear lumen;GO:0043226//organelle;GO:0043227//membrane-bounded organelle;GO:0043229//intracellular organelle;GO:0043231//intracellular membrane-bounded organelle;GO:0043233//organelle l…	GO:0000166//nucleotide binding;GO:0000287//magnesium ion binding;GO:0003674//molecular_function;GO:0003824//catalytic activity;GO:0004672//protein kinase activity;GO:0004674//protein serine/threonine kinase activity;GO:0004713//protein tyrosine kinase activity;GO:0004715//non-membrane spanning protein tyrosine kinase activity;GO:0005488//binding;GO:0005524//ATP binding;GO:0016301//kinase activity…	GO:0000003//reproduction;GO:0000079//regulation of cyclin-dependent protein serine/threonine kinase activity;GO:0000278//mitotic cell cycle;GO:0000280//nuclear division;GO:0001932//regulation of protein phosphorylation;GO:0001933//negative regulation of protein phosphorylation;GO:0006468//protein phosphorylation;GO:0006469//negative regulation of protein kinase activity;GO:0006793//phosphorus met…	--
ncbi_110159103	27	39	32	1695	1260	1312	0.354	0.522	0.503	24.582	18.817	20.083	0.459667	21.1607	5.52465	1.19669e-78	2.2835e-76	enpp1	ectonucleotide pyrophosphatase/phosphodiesterase 1, transcript variant X1	Metabolism;Metabolism;Metabolism;Metabolism;Metabolism;Metabolism;Metabolism;Metabolism	Global and overview maps;Nucleotide metabolism;Global and overview maps;Nucleotide metabolism;Metabolism of cofactors and vitamins;Carbohydrate metabolism;Metabolism of cofactors and vitamins;Metabolism of cofactors and vitamins	ko01100//Metabolic pathways;ko00230//Purine metabolism;ko01232//Nucleotide metabolism;ko00240//Pyrimidine metabolism;ko00760//Nicotinate and nicotinamide metabolism;ko00500//Starch and sucrose metabolism;ko00770//Pantothenate and CoA biosynthesis;ko00740//Riboflavin metabolism	K01513;K01513;K01513;K01513;K01513;K01513;K01513;K01513	GO:0005575//cellular_component;GO:0005576//extracellular region;GO:0005615//extracellular space;GO:0005886//plasma membrane;GO:0009986//cell surface;GO:0016020//membrane;GO:0016323//basolateral plasma membrane;GO:0030425//dendrite;GO:0036477//somatodendritic compartment;GO:0042995//cell projection;GO:0043005//neuron projection;GO:0043025//neuronal cell body;GO:0044297//cell body;GO:0045202//synap…	GO:0000166//nucleotide binding;GO:0003674//molecular_function;GO:0003676//nucleic acid binding;GO:0003824//catalytic activity;GO:0004518//nuclease activity;GO:0004527//exonuclease activity;GO:0004528//phosphodiesterase I activity;GO:0004551//dinucleotide phosphatase activity;GO:0005044//scavenger receptor activity;GO:0005102//signaling receptor binding;GO:0005158//insulin receptor binding;GO:0005…	GO:0001558//regulation of cell growth;GO:0001889//liver development;GO:0001932//regulation of protein phosphorylation;GO:0001933//negative regulation of protein phosphorylation;GO:0002376//immune system process;GO:0005979//regulation of glycogen biosynthetic process;GO:0006082//organic acid metabolic process;GO:0006091//generation of precursor metabolites and energy;GO:0006094//gluconeogenesis;GO…	--
ncbi_110172971	51	54	48	1470	1197	1339	0.34	0.388	0.376	11.065	9.214	10.548	0.368	10.2757	4.80338	1.42604e-78	2.70158e-76	baz2ba	bromodomain adjacent to zinc finger domain, 2Ba, transcript variant X4	Genetic Information Processing	Chromosome	ko03082//ATP-dependent chromatin remodeling	K26167	GO:0005575//cellular_component;GO:0005622//intracellular anatomical structure;GO:0005634//nucleus;GO:0043226//organelle;GO:0043227//membrane-bounded organelle;GO:0043229//intracellular organelle;GO:0043231//intracellular membrane-bounded organelle	GO:0003674//molecular_function;GO:0003676//nucleic acid binding;GO:0003677//DNA binding;GO:0005488//binding;GO:0005515//protein binding;GO:0043167//ion binding;GO:0043169//cation binding;GO:0046872//metal ion binding;GO:0097159//organic cyclic compound binding;GO:1901363//heterocyclic compound binding	GO:0006139//nucleobase-containing compound metabolic process;GO:0006325//chromatin organization;GO:0006338//chromatin remodeling;GO:0006351//DNA-templated transcription;GO:0006355//regulation of DNA-templated transcription;GO:0006357//regulation of transcription by RNA polymerase II;GO:0006725//cellular aromatic compound metabolic process;GO:0006807//nitrogen compound metabolic process;GO:0006996…	MBD
ncbi_110166828	26	22	37	2108	1428	1548	0.321	0.283	0.539	29.347	20.373	22.496	0.381	24.072	5.98142	1.45272e-78	2.73247e-76	kank2	KN motif and ankyrin repeat domains 2, transcript variant X1	-	-	-	-	GO:0005575//cellular_component;GO:0005622//intracellular anatomical structure;GO:0005737//cytoplasm;GO:0005739//mitochondrion;GO:0043226//organelle;GO:0043227//membrane-bounded organelle;GO:0043229//intracellular organelle;GO:0043231//intracellular membrane-bounded organelle	GO:0005515//protein binding	GO:0000122//negative regulation of transcription by RNA polymerase II;GO:0006139//nucleobase-containing compound metabolic process;GO:0006351//DNA-templated transcription;GO:0006355//regulation of DNA-templated transcription;GO:0006357//regulation of transcription by RNA polymerase II;GO:0006725//cellular aromatic compound metabolic process;GO:0006807//nitrogen compound metabolic process;GO:00069…	--
ncbi_110161853	178	190	269	4479	4884	4759	2.689	2.985	4.789	76.395	85.316	84.772	3.48767	82.161	4.55812	1.47545e-78	2.73885e-76	LOC110161853	uncharacterized LOC110161853	Cellular Processes;Environmental Information Processing	Cell motility;Signal transduction	ko04820//Cytoskeleton in muscle cells;ko04350//TGF-beta signaling pathway	K04660;K04660	GO:0000323//lytic vacuole;GO:0005575//cellular_component;GO:0005576//extracellular region;GO:0005581//collagen trimer;GO:0005589//collagen type VI trimer;GO:0005622//intracellular anatomical structure;GO:0005737//cytoplasm;GO:0005764//lysosome;GO:0005773//vacuole;GO:0005775//vacuolar lumen;GO:0005794//Golgi apparatus;GO:0005796//Golgi lumen;GO:0012505//endomembrane system;GO:0031012//extracellula…	GO:0003674//molecular_function;GO:0004857//enzyme inhibitor activity;GO:0004860//protein kinase inhibitor activity;GO:0005488//binding;GO:0005515//protein binding;GO:0005518//collagen binding;GO:0005539//glycosaminoglycan binding;GO:0019207//kinase regulator activity;GO:0019210//kinase inhibitor activity;GO:0019887//protein kinase regulator activity;GO:0030234//enzyme regulator activity;GO:004280…	GO:0000003//reproduction;GO:0001655//urogenital system development;GO:0001822//kidney development;GO:0001890//placenta development;GO:0001932//regulation of protein phosphorylation;GO:0001933//negative regulation of protein phosphorylation;GO:0002237//response to molecule of bacterial origin;GO:0003006//developmental process involved in reproduction;GO:0003254//regulation of membrane depolarizati…	--
ncbi_110161142	13453	10889	8102	408	369	304	394.296	331.911	279.899	13.503	12.506	10.508	335.369	12.1723	-4.78407	1.47692e-78	2.73885e-76	LOC110161142	zona pellucida sperm-binding protein 4-like	-	-	-	-	GO:0016020//membrane	GO:0046873//metal ion transmembrane transporter activity	GO:0030001//metal ion transport;GO:0055085//transmembrane transport	--
ncbi_110171643	5	7	8	2161	1953	1307	0.32	0.466	0.604	156.203	144.56	98.663	0.463333	133.142	8.1667	1.73618e-78	3.17492e-76	LOC110171643	stathmin-like	Environmental Information Processing	Signal transduction	ko04010//MAPK signaling pathway	K04381	-	GO:0008855//exodeoxyribonuclease VII activity	GO:0031110//regulation of microtubule polymerization or depolymerization	--
ncbi_110166190	24	26	22	1851	1500	1141	0.306	0.345	0.364	27.384	22.778	17.781	0.338333	22.6477	6.06477	1.73249e-78	3.17492e-76	rcor3	REST corepressor 3, transcript variant X1	-	-	-	-	GO:0005575//cellular_component;GO:0005622//intracellular anatomical structure;GO:0005634//nucleus;GO:0005667//transcription regulator complex;GO:0017053//transcription repressor complex;GO:0032991//protein-containing complex;GO:0043226//organelle;GO:0043227//membrane-bounded organelle;GO:0043229//intracellular organelle;GO:0043231//intracellular membrane-bounded organelle	GO:0000981//DNA-binding transcription factor activity, RNA polymerase II-specific;GO:0001067//transcription regulatory region nucleic acid binding;GO:0003674//molecular_function;GO:0003676//nucleic acid binding;GO:0003677//DNA binding;GO:0003700//DNA-binding transcription factor activity;GO:0003712//transcription coregulator activity;GO:0003714//transcription corepressor activity;GO:0005488//bind…	GO:0000122//negative regulation of transcription by RNA polymerase II;GO:0006139//nucleobase-containing compound metabolic process;GO:0006351//DNA-templated transcription;GO:0006355//regulation of DNA-templated transcription;GO:0006357//regulation of transcription by RNA polymerase II;GO:0006725//cellular aromatic compound metabolic process;GO:0006807//nitrogen compound metabolic process;GO:00081…	MYB
ncbi_110154361	26	20	10	1370	1278	1409	0.277	0.222	0.126	16.511	15.772	17.734	0.208333	16.6723	6.32242	1.88183e-78	3.41753e-76	fmnl1b	formin-like 1b	Cellular Processes	Cell motility	ko04820//Cytoskeleton in muscle cells	K23957	-	GO:0003779//actin binding;GO:0005524//ATP binding;GO:0031267//small GTPase binding	GO:0007059//chromosome segregation;GO:0016043//cellular component organization;GO:0030036//actin cytoskeleton organization;GO:0030261//chromosome condensation	--
MSTRG.6890	90373	63515	53526	738	993	382	4118.62	3010.38	2875.31	37.954	52.315	20.506	3334.77	36.925	-6.49685	2.47526e-78	4.46445e-76	--	KAJ0060728.1 taxid=150288 hypothetical protein NL108_017823 [Boleophthalmus pectinirostris]	-	-	-	-	-	-	-	--
ncbi_110163174	19	21	20	1483	1174	1018	0.167	0.193	0.207	14.734	11.945	10.568	0.189	12.4157	6.03763	2.75035e-78	4.92687e-76	si:dkeyp-69b9.6	uncharacterized si:dkeyp-69b9.6, transcript variant X1	-	-	-	-	-	-	-	zf-C2H2
ncbi_110158906	37517	26971	27337	1591	1793	1488	1625.15	1215.05	1395.8	77.824	89.812	76.014	1412	81.2167	-4.11982	3.6505e-78	6.49518e-76	mid1ip1l	MID1 interacting protein 1, like	-	-	-	-	GO:0005575//cellular_component;GO:0005622//intracellular anatomical structure;GO:0005634//nucleus;GO:0005737//cytoplasm;GO:0005856//cytoskeleton;GO:0005874//microtubule;GO:0015630//microtubule cytoskeleton;GO:0043226//organelle;GO:0043227//membrane-bounded organelle;GO:0043228//non-membrane-bounded organelle;GO:0043229//intracellular organelle;GO:0043231//intracellular membrane-bounded organelle;…	GO:0003674//molecular_function;GO:0005488//binding;GO:0005515//protein binding;GO:0008092//cytoskeletal protein binding;GO:0017022//myosin binding	-	--
ncbi_110155452	9513	8150	7046	306	304	189	253.483	225.849	221.299	9.207	9.367	5.939	233.544	8.171	-4.83704	3.90346e-78	6.89864e-76	zgc:163014	uncharacterized protein LOC100038766 homolog	-	-	-	-	-	GO:0005515//protein binding	-	--
ncbi_110157625	984	856	1257	17387	19498	19792	47.146	42.653	70.989	940.702	1080.26	1118.31	53.596	1046.42	4.2872	9.95725e-78	1.74803e-75	cd74a	CD74 molecule, major histocompatibility complex, class II invariant chain a	Human Diseases	Infectious disease: viral	ko05168//Herpes simplex virus 1 infection	K06505	GO:0000139//Golgi membrane;GO:0000323//lytic vacuole;GO:0005575//cellular_component;GO:0005622//intracellular anatomical structure;GO:0005737//cytoplasm;GO:0005764//lysosome;GO:0005765//lysosomal membrane;GO:0005768//endosome;GO:0005770//late endosome;GO:0005771//multivesicular body;GO:0005773//vacuole;GO:0005774//vacuolar membrane;GO:0005775//vacuolar lumen;GO:0005783//endoplasmic reticulum;GO:0…	GO:0001540//amyloid-beta binding;GO:0003674//molecular_function;GO:0004888//transmembrane signaling receptor activity;GO:0004896//cytokine receptor activity;GO:0005102//signaling receptor binding;GO:0005488//binding;GO:0005515//protein binding;GO:0019899//enzyme binding;GO:0019955//cytokine binding;GO:0023023//MHC protein complex binding;GO:0023026//MHC class II protein complex binding;GO:0033218…	GO:0001516//prostaglandin biosynthetic process;GO:0001775//cell activation;GO:0001817//regulation of cytokine production;GO:0001819//positive regulation of cytokine production;GO:0001932//regulation of protein phosphorylation;GO:0001934//positive regulation of protein phosphorylation;GO:0001959//regulation of cytokine-mediated signaling pathway;GO:0001961//positive regulation of cytokine-mediated…	--
ncbi_110159148	10093	8683	7795	477	425	323	1095.56	980.199	997.325	58.467	53.345	41.347	1024.36	51.053	-4.32658	1.55105e-77	2.70489e-75	LOC110159148	cystatin-C-like	-	-	-	-	GO:0016020//membrane	GO:0004869//cysteine-type endopeptidase inhibitor activity	-	--
ncbi_110155181	21	12	18	1542	1182	1950	0.159	0.094	0.16	12.928	10.144	17.086	0.137667	13.386	6.6034	1.83967e-77	3.1871e-75	itgb4	integrin, beta 4, transcript variant X1	Cellular Processes;Cellular Processes;Cellular Processes;Environmental Information Processing	Cell motility;Cell motility;Cellular community - eukaryotes;Signaling molecules and interaction	ko04820//Cytoskeleton in muscle cells;ko04810//Regulation of actin cytoskeleton;ko04510//Focal adhesion;ko04512//ECM-receptor interaction	K06525;K06525;K06525;K06525	GO:0005575//cellular_component;GO:0005576//extracellular region;GO:0005604//basement membrane;GO:0005615//extracellular space;GO:0005622//intracellular anatomical structure;GO:0005737//cytoplasm;GO:0005886//plasma membrane;GO:0005938//cell cortex;GO:0008305//integrin complex;GO:0009925//basal plasma membrane;GO:0009986//cell surface;GO:0016020//membrane;GO:0016323//basolateral plasma membrane;GO:…	GO:0001664//G protein-coupled receptor binding;GO:0003674//molecular_function;GO:0003993//acid phosphatase activity;GO:0005102//signaling receptor binding;GO:0005432//calcium:sodium antiporter activity;GO:0005488//binding;GO:0005515//protein binding;GO:0046872//metal ion binding;GO:0050839//cell adhesion molecule binding	GO:0000003//reproduction;GO:0001655//urogenital system development;GO:0001667//ameboidal-type cell migration;GO:0001704//formation of primary germ layer;GO:0001707//mesoderm formation;GO:0006814//sodium ion transport;GO:0006816//calcium ion transport;GO:0006874//intracellular calcium ion homeostasis;GO:0006883//intracellular sodium ion homeostasis;GO:0006914//autophagy;GO:0006950//response to str…	--
ncbi_110164946	29	16	27	1600	1182	1355	0.524	0.301	0.573	32.642	24.693	28.866	0.466	28.7337	5.94627	1.89701e-77	3.26496e-75	LOC110164946	putative helicase mov-10-B.1, transcript variant X1	-	-	-	-	GO:0009338//exodeoxyribonuclease V complex	GO:0003676//nucleic acid binding;GO:0003677//DNA binding;GO:0003678//DNA helicase activity;GO:0004386//helicase activity;GO:0005524//ATP binding;GO:0008854//exodeoxyribonuclease V activity;GO:0016787//hydrolase activity;GO:0016887//ATP hydrolysis activity;GO:0043139//5'-3' DNA helicase activity	GO:0000723//telomere maintenance;GO:0006281//DNA repair;GO:0006310//DNA recombination;GO:0032508//DNA duplex unwinding	--
ncbi_110166355	16	24	32	2180	3447	5181	0.474	0.739	1.117	72.875	117.998	180.875	0.776667	123.916	7.31785	2.30783e-77	3.94625e-75	ppp1r3c2a	protein phosphatase 1 regulatory subunit 3C2, duplicate a	Organismal Systems	Endocrine system	ko04910//Insulin signaling pathway	K07189	-	GO:0005515//protein binding;GO:2001070//starch binding	-	--
ncbi_110166012	93	99	117	2131	2168	2763	2.198	2.433	3.259	56.869	59.247	77.005	2.63	64.3737	4.61334	2.71898e-77	4.61928e-75	LOC110166012	calpain-2 catalytic subunit-like	Cellular Processes;Cellular Processes;Genetic Information Processing;Cellular Processes;Cellular Processes	Cellular community - eukaryotes;Cell growth and death;Folding, sorting and degradation;Cell growth and death;Cell growth and death	ko04510//Focal adhesion;ko04218//Cellular senescence;ko04141//Protein processing in endoplasmic reticulum;ko04210//Apoptosis;ko04217//Necroptosis	K03853;K03853;K03853;K03853;K03853	-	GO:0004198//calcium-dependent cysteine-type endopeptidase activity;GO:0005509//calcium ion binding	GO:0006508//proteolysis	--
ncbi_110161768	45	38	56	1450	2045	1661	1.884	1.654	2.763	68.518	98.949	81.989	2.10033	83.152	5.30706	3.84428e-77	6.4892e-75	usp18	ubiquitin specific peptidase 18, transcript variant X1	-	-	-	-	GO:0005575//cellular_component;GO:0005622//intracellular anatomical structure;GO:0005634//nucleus;GO:0005737//cytoplasm;GO:0005829//cytosol;GO:0043226//organelle;GO:0043227//membrane-bounded organelle;GO:0043229//intracellular organelle;GO:0043231//intracellular membrane-bounded organelle	GO:0003674//molecular_function;GO:0003824//catalytic activity;GO:0004843//cysteine-type deubiquitinase activity;GO:0008233//peptidase activity;GO:0008234//cysteine-type peptidase activity;GO:0016787//hydrolase activity;GO:0019783//ubiquitin-like protein peptidase activity;GO:0019785//ISG15-specific peptidase activity;GO:0101005//deubiquitinase activity;GO:0140096//catalytic activity, acting on a …	GO:0006508//proteolysis;GO:0006511//ubiquitin-dependent protein catabolic process;GO:0006807//nitrogen compound metabolic process;GO:0008150//biological_process;GO:0008152//metabolic process;GO:0009056//catabolic process;GO:0009057//macromolecule catabolic process;GO:0009605//response to external stimulus;GO:0009607//response to biotic stimulus;GO:0009617//response to bacterium;GO:0009987//cellul…	--
ncbi_110158661	48387	42013	48446	1976	2164	1285	1460.99	1319.27	1724.19	67.373	75.556	45.756	1501.48	62.895	-4.5773	7.70171e-77	1.29178e-74	cdc20	cell division cycle 20 homolog	Cellular Processes;Genetic Information Processing;Cellular Processes	Cell growth and death;Folding, sorting and degradation;Cell growth and death	ko04110//Cell cycle;ko04120//Ubiquitin mediated proteolysis;ko04114//Oocyte meiosis	K03363;K03363;K03363	GO:0000151//ubiquitin ligase complex;GO:0000152//nuclear ubiquitin ligase complex;GO:0000775//chromosome, centromeric region;GO:0000776//kinetochore;GO:0000793//condensed chromosome;GO:0000922//spindle pole;GO:0005575//cellular_component;GO:0005622//intracellular anatomical structure;GO:0005634//nucleus;GO:0005654//nucleoplasm;GO:0005680//anaphase-promoting complex;GO:0005694//chromosome;GO:00057…	GO:0003674//molecular_function;GO:0003824//catalytic activity;GO:0004842//ubiquitin-protein transferase activity;GO:0005488//binding;GO:0005515//protein binding;GO:0010997//anaphase-promoting complex binding;GO:0016740//transferase activity;GO:0019787//ubiquitin-like protein transferase activity;GO:0019899//enzyme binding;GO:0030234//enzyme regulator activity;GO:0042826//histone deacetylase bindi…	GO:0000003//reproduction;GO:0000070//mitotic sister chromatid segregation;GO:0000226//microtubule cytoskeleton organization;GO:0000278//mitotic cell cycle;GO:0000280//nuclear division;GO:0000819//sister chromatid segregation;GO:0000910//cytokinesis;GO:0002098//tRNA wobble uridine modification;GO:0003002//regionalization;GO:0006508//proteolysis;GO:0006511//ubiquitin-dependent protein catabolic pro…	--
ncbi_110175441	37	26	35	1759	1887	1232	0.512	0.374	0.57	27.46	30.168	20.086	0.485333	25.9047	5.73809	1.31085e-76	2.18473e-74	LOC110175441	uncharacterized LOC110175441, transcript variant X1	Environmental Information Processing	Signaling molecules and interaction	ko04060//Cytokine-cytokine receptor interaction	K05071	GO:0016020//membrane	GO:0003993//acid phosphatase activity;GO:0004896//cytokine receptor activity;GO:0005515//protein binding;GO:0046872//metal ion binding	GO:0002532//production of molecular mediator involved in inflammatory response	--
ncbi_110171203	27673	23365	17382	562	579	315	862.525	757.377	638.59	19.78	20.868	11.578	752.831	17.4087	-5.43445	2.01514e-76	3.33741e-74	LOC110171203	protein LSM14 homolog B-B-like	-	-	-	-	GO:0005575//cellular_component;GO:0032991//protein-containing complex;GO:1990904//ribonucleoprotein complex	-	GO:0006417//regulation of translation;GO:0007275//multicellular organism development;GO:0008150//biological_process;GO:0009889//regulation of biosynthetic process;GO:0010468//regulation of gene expression;GO:0010556//regulation of macromolecule biosynthetic process;GO:0010608//post-transcriptional regulation of gene expression;GO:0019222//regulation of metabolic process;GO:0031323//regulation of …	--
ncbi_110171964	28	25	31	2093	1881	1215	0.428	0.481	0.559	38.729	35.783	22.844	0.489333	32.452	6.05135	2.06015e-76	3.39062e-74	slc7a8a	solute carrier family 7 member 8a, transcript variant X1	-	-	-	-	GO:0005575//cellular_component;GO:0005622//intracellular anatomical structure;GO:0005737//cytoplasm;GO:0005886//plasma membrane;GO:0016020//membrane;GO:0016323//basolateral plasma membrane;GO:0071944//cell periphery;GO:0098590//plasma membrane region	GO:0003674//molecular_function;GO:0003823//antigen binding;GO:0005215//transporter activity;GO:0005275//amine transmembrane transporter activity;GO:0005342//organic acid transmembrane transporter activity;GO:0005488//binding;GO:0008324//monoatomic cation transmembrane transporter activity;GO:0008509//monoatomic anion transmembrane transporter activity;GO:0008514//organic anion transmembrane trans…	GO:0002376//immune system process;GO:0003333//amino acid transmembrane transport;GO:0006082//organic acid metabolic process;GO:0006520//amino acid metabolic process;GO:0006527//arginine catabolic process;GO:0006807//nitrogen compound metabolic process;GO:0006810//transport;GO:0006811//monoatomic ion transport;GO:0006812//monoatomic cation transport;GO:0006820//monoatomic anion transport;GO:000686…	--
ncbi_110175523	20	29	18	1147	1013	1279	0.227	0.366	0.281	16.904	15.161	19.734	0.291333	17.2663	5.88915	2.77777e-76	4.54329e-74	ptk2bb	protein tyrosine kinase 2 beta, b, transcript variant X1	Environmental Information Processing;Organismal Systems	Signal transduction;Endocrine system	ko04020//Calcium signaling pathway;ko04912//GnRH signaling pathway	K05871;K05871	GO:0005925//focal adhesion;GO:0019028//viral capsid;GO:0019031//viral envelope	GO:0004672//protein kinase activity;GO:0004674//protein serine/threonine kinase activity;GO:0004713//protein tyrosine kinase activity;GO:0005198//structural molecule activity;GO:0005524//ATP binding	GO:0006468//protein phosphorylation;GO:0007172//signal complex assembly	--
ncbi_110169092	339	248	261	5051	4590	5440	11.176	8.503	10.142	188.03	174.974	211.491	9.94033	191.498	4.26789	2.90496e-76	4.72199e-74	h3f3c	H3 histone, family 3C	-	-	-	-	GO:0000228//nuclear chromosome;GO:0000781//chromosome, telomeric region;GO:0000785//chromatin;GO:0000786//nucleosome;GO:0000803//sex chromosome;GO:0000805//X chromosome;GO:0001740//Barr body;GO:0005575//cellular_component;GO:0005576//extracellular region;GO:0005622//intracellular anatomical structure;GO:0005634//nucleus;GO:0005654//nucleoplasm;GO:0005694//chromosome;GO:0005700//polytene chromosom…	GO:0000976//transcription cis-regulatory region binding;GO:0000977//RNA polymerase II transcription regulatory region sequence-specific DNA binding;GO:0000979//RNA polymerase II core promoter sequence-specific DNA binding;GO:0001046//core promoter sequence-specific DNA binding;GO:0001067//transcription regulatory region nucleic acid binding;GO:0003674//molecular_function;GO:0003676//nucleic acid …	GO:0000003//reproduction;GO:0000183//rDNA heterochromatin formation;GO:0000280//nuclear division;GO:0001503//ossification;GO:0001558//regulation of cell growth;GO:0001649//osteoblast differentiation;GO:0002682//regulation of immune system process;GO:0003006//developmental process involved in reproduction;GO:0006325//chromatin organization;GO:0006334//nucleosome assembly;GO:0006338//chromatin remo…	--
ncbi_110172010	21	21	42	1964	1605	1575	0.469	0.488	1.106	49.568	41.481	41.513	0.687667	44.1873	6.00578	5.81455e-76	9.39352e-74	gmpr2	guanosine monophosphate reductase 2	Metabolism;Metabolism;Metabolism	Global and overview maps;Nucleotide metabolism;Global and overview maps	ko01100//Metabolic pathways;ko00230//Purine metabolism;ko01232//Nucleotide metabolism	K00364;K00364;K00364	GO:0005575//cellular_component;GO:0005622//intracellular anatomical structure;GO:0005737//cytoplasm;GO:0005829//cytosol;GO:0032991//protein-containing complex;GO:1902494//catalytic complex;GO:1902560//GMP reductase complex	GO:0003674//molecular_function;GO:0003824//catalytic activity;GO:0003920//GMP reductase activity;GO:0003938//IMP dehydrogenase activity;GO:0005488//binding;GO:0008478//pyridoxal kinase activity;GO:0008675//2-dehydro-3-deoxy-phosphogluconate aldolase activity;GO:0008700//4-hydroxy-2-oxoglutarate aldolase activity;GO:0016491//oxidoreductase activity;GO:0016651//oxidoreductase activity, acting on NA…	GO:0002376//immune system process;GO:0002520//immune system development;GO:0002521//leukocyte differentiation;GO:0002573//myeloid leukocyte differentiation;GO:0006139//nucleobase-containing compound metabolic process;GO:0006144//purine nucleobase metabolic process;GO:0006152//purine nucleoside catabolic process;GO:0006163//purine nucleotide metabolic process;GO:0006164//purine nucleotide biosynth…	--
ncbi_110156770	67	94	72	2040	1680	1900	0.401	0.584	0.509	13.796	11.64	13.424	0.498	12.9533	4.70103	6.52023e-76	1.04693e-73	piezo1	piezo-type mechanosensitive ion channel component 1, transcript variant X1	-	-	-	-	GO:0005575//cellular_component;GO:0005622//intracellular anatomical structure;GO:0005737//cytoplasm;GO:0005783//endoplasmic reticulum;GO:0005789//endoplasmic reticulum membrane;GO:0005793//endoplasmic reticulum-Golgi intermediate compartment;GO:0005886//plasma membrane;GO:0012505//endomembrane system;GO:0016020//membrane;GO:0030027//lamellipodium;GO:0031090//organelle membrane;GO:0031252//cell le…	GO:0003674//molecular_function;GO:0005215//transporter activity;GO:0005216//monoatomic ion channel activity;GO:0005261//monoatomic cation channel activity;GO:0005488//binding;GO:0005515//protein binding;GO:0008324//monoatomic cation transmembrane transporter activity;GO:0008381//mechanosensitive monoatomic ion channel activity;GO:0015075//monoatomic ion transmembrane transporter activity;GO:00152…	GO:0006810//transport;GO:0006811//monoatomic ion transport;GO:0006812//monoatomic cation transport;GO:0008150//biological_process;GO:0009581//detection of external stimulus;GO:0009582//detection of abiotic stimulus;GO:0009605//response to external stimulus;GO:0009612//response to mechanical stimulus;GO:0009628//response to abiotic stimulus;GO:0009987//cellular process;GO:0022407//regulation of ce…	--
ncbi_110167685	47	69	26	3865	2800	3485	0.951	1.452	0.62	88.313	65.516	83.162	1.00767	78.997	6.29271	6.93361e-76	1.10656e-73	LOC110167685	polyadenylate-binding protein-interacting protein 2-like	-	-	-	-	GO:0005575//cellular_component;GO:0005622//intracellular anatomical structure;GO:0005737//cytoplasm	GO:0000900//mRNA regulatory element binding translation repressor activity;GO:0003674//molecular_function;GO:0003676//nucleic acid binding;GO:0003723//RNA binding;GO:0003727//single-stranded RNA binding;GO:0003729//mRNA binding;GO:0005488//binding;GO:0008143//poly(A) binding;GO:0030371//translation repressor activity;GO:0045182//translation regulator activity;GO:0070717//poly-purine tract binding…	GO:0000003//reproduction;GO:0003008//system process;GO:0006417//regulation of translation;GO:0006446//regulation of translational initiation;GO:0007276//gamete generation;GO:0007283//spermatogenesis;GO:0007610//behavior;GO:0007611//learning or memory;GO:0007613//memory;GO:0008150//biological_process;GO:0009889//regulation of biosynthetic process;GO:0009890//negative regulation of biosynthetic pro…	--
ncbi_110174384	3018	3306	3089	263	252	264	170.292	193.685	205.377	16.806	16.44	17.606	189.785	16.9507	-3.48495	1.35604e-75	2.15112e-73	med18	mediator of RNA polymerase II transcription, subunit 18 homolog (yeast), transcript variant X1	-	-	-	-	GO:0000151//ubiquitin ligase complex;GO:0000428//DNA-directed RNA polymerase complex;GO:0005575//cellular_component;GO:0005622//intracellular anatomical structure;GO:0005634//nucleus;GO:0005654//nucleoplasm;GO:0005667//transcription regulator complex;GO:0016591//RNA polymerase II, holoenzyme;GO:0016592//mediator complex;GO:0030880//RNA polymerase complex;GO:0031974//membrane-enclosed lumen;GO:003…	GO:0003674//molecular_function;GO:0003712//transcription coregulator activity;GO:0005488//binding;GO:0005515//protein binding;GO:0140110//transcription regulator activity	GO:0000003//reproduction;GO:0000160//phosphorelay signal transduction system;GO:0001101//response to acid chemical;GO:0002831//regulation of response to biotic stimulus;GO:0003002//regionalization;GO:0003006//developmental process involved in reproduction;GO:0006139//nucleobase-containing compound metabolic process;GO:0006351//DNA-templated transcription;GO:0006353//DNA-templated transcription te…	--
ncbi_110170274	44	77	65	5379	7228	3216	0.269	0.489	0.468	37.072	51.012	23.147	0.408667	37.077	6.50346	1.82046e-75	2.87055e-73	LOC110170274	helicase with zinc finger domain 2	-	-	-	-	GO:0005575//cellular_component;GO:0005622//intracellular anatomical structure;GO:0005634//nucleus;GO:0005654//nucleoplasm;GO:0005737//cytoplasm;GO:0009338//exodeoxyribonuclease V complex;GO:0031974//membrane-enclosed lumen;GO:0031981//nuclear lumen;GO:0043226//organelle;GO:0043227//membrane-bounded organelle;GO:0043229//intracellular organelle;GO:0043231//intracellular membrane-bounded organelle;…	GO:0000166//nucleotide binding;GO:0003674//molecular_function;GO:0003676//nucleic acid binding;GO:0003677//DNA binding;GO:0003678//DNA helicase activity;GO:0003688//DNA replication origin binding;GO:0003712//transcription coregulator activity;GO:0003713//transcription coactivator activity;GO:0003723//RNA binding;GO:0003824//catalytic activity;GO:0004386//helicase activity;GO:0004518//nuclease act…	GO:0000724//double-strand break repair via homologous recombination;GO:0006139//nucleobase-containing compound metabolic process;GO:0006268//DNA unwinding involved in DNA replication;GO:0006270//DNA replication initiation;GO:0006275//regulation of DNA replication;GO:0006281//DNA repair;GO:0006302//double-strand break repair;GO:0006310//DNA recombination;GO:0006351//DNA-templated transcription;GO:…	--
ncbi_110169048	234	228	189	4331	3517	3452	3.034	3.075	2.889	63.421	52.739	52.791	2.99933	56.317	4.23086	1.98225e-75	3.10706e-73	alcama	activated leukocyte cell adhesion molecule a, transcript variant X2	Environmental Information Processing	Signaling molecules and interaction	ko04514//Cell adhesion molecules	K06547	GO:0005575//cellular_component;GO:0005886//plasma membrane;GO:0016020//membrane;GO:0030424//axon;GO:0030425//dendrite;GO:0033573//high-affinity iron permease complex;GO:0036477//somatodendritic compartment;GO:0042995//cell projection;GO:0043005//neuron projection;GO:0071944//cell periphery;GO:0097447//dendritic tree;GO:0120025//plasma membrane bounded cell projection	GO:0003674//molecular_function;GO:0005381//iron ion transmembrane transporter activity;GO:0005488//binding;GO:0005515//protein binding;GO:0042802//identical protein binding	GO:0000902//cell morphogenesis;GO:0001501//skeletal system development;GO:0001654//eye development;GO:0001947//heart looping;GO:0002009//morphogenesis of an epithelium;GO:0002250//adaptive immune response;GO:0002376//immune system process;GO:0003007//heart morphogenesis;GO:0003143//embryonic heart tube morphogenesis;GO:0006955//immune response;GO:0007155//cell adhesion;GO:0007275//multicellular o…	--
ncbi_110162980	62	80	84	1646	1725	1527	0.718	0.953	1.121	21.445	23.004	20.794	0.930667	21.7477	4.54645	2.09009e-75	3.24475e-73	shc1	SHC (Src homology 2 domain containing) transforming protein 1, transcript variant X1	Cellular Processes;Organismal Systems;Environmental Information Processing	Cellular community - eukaryotes;Endocrine system;Signal transduction	ko04510//Focal adhesion;ko04910//Insulin signaling pathway;ko04012//ErbB signaling pathway	K06279;K06279;K06279	GO:0005575//cellular_component;GO:0005622//intracellular anatomical structure;GO:0005634//nucleus;GO:0005737//cytoplasm;GO:0005739//mitochondrion;GO:0005759//mitochondrial matrix;GO:0005768//endosome;GO:0005829//cytosol;GO:0005886//plasma membrane;GO:0010008//endosome membrane;GO:0012505//endomembrane system;GO:0016020//membrane;GO:0031090//organelle membrane;GO:0031410//cytoplasmic vesicle;GO:00…	GO:0001784//phosphotyrosine residue binding;GO:0003674//molecular_function;GO:0005068//transmembrane receptor protein tyrosine kinase adaptor activity;GO:0005085//guanyl-nucleotide exchange factor activity;GO:0005102//signaling receptor binding;GO:0005126//cytokine receptor binding;GO:0005154//epidermal growth factor receptor binding;GO:0005158//insulin receptor binding;GO:0005159//insulin-like g…	GO:0000165//MAPK cascade;GO:0000302//response to reactive oxygen species;GO:0000902//cell morphogenesis;GO:0001525//angiogenesis;GO:0001568//blood vessel development;GO:0001666//response to hypoxia;GO:0001932//regulation of protein phosphorylation;GO:0001934//positive regulation of protein phosphorylation;GO:0001944//vasculature development;GO:0002376//immune system process;GO:0002682//regulation…	--
ncbi_110173348	5246	5255	2606	73	68	51	156.457	162.994	91.611	2.458	2.345	1.794	137.021	2.199	-5.9614	2.09474e-75	3.24475e-73	snx10a	sorting nexin 10a	-	-	-	-	GO:0005575//cellular_component;GO:0005622//intracellular anatomical structure;GO:0005634//nucleus;GO:0005737//cytoplasm;GO:0005768//endosome;GO:0005783//endoplasmic reticulum;GO:0005813//centrosome;GO:0005815//microtubule organizing center;GO:0005856//cytoskeleton;GO:0010008//endosome membrane;GO:0012505//endomembrane system;GO:0015630//microtubule cytoskeleton;GO:0016020//membrane;GO:0019898//ex…	GO:0003674//molecular_function;GO:0005488//binding;GO:0005515//protein binding;GO:0005543//phospholipid binding;GO:0005545//1-phosphatidylinositol binding;GO:0008289//lipid binding;GO:0019899//enzyme binding;GO:0035091//phosphatidylinositol binding;GO:0043167//ion binding;GO:0043168//anion binding;GO:0051117//ATPase binding	GO:0001503//ossification;GO:0001696//gastric acid secretion;GO:0001894//tissue homeostasis;GO:0001947//heart looping;GO:0002009//morphogenesis of an epithelium;GO:0002376//immune system process;GO:0002520//immune system development;GO:0002521//leukocyte differentiation;GO:0002573//myeloid leukocyte differentiation;GO:0003002//regionalization;GO:0003007//heart morphogenesis;GO:0003008//system proc…	--
ncbi_110156899	13	12	21	2353	8014	7553	0.222	0.213	0.423	45.358	158.196	152.055	0.286	118.536	8.6951	2.34492e-75	3.61104e-73	prom2	prominin 2	-	-	-	-	GO:0016020//membrane;GO:0019028//viral capsid;GO:0019031//viral envelope	GO:0005198//structural molecule activity	GO:0007155//cell adhesion	--
ncbi_110157330	20650	20193	26227	632	638	331	1622.16	1649.7	2428.45	56.062	57.954	30.664	1900.11	48.2267	-5.3001	3.21653e-75	4.92447e-73	zgc:92591	uncharacterized protein LOC436997 homolog	-	-	-	-	GO:0000228//nuclear chromosome;GO:0000785//chromatin;GO:0000786//nucleosome;GO:0005575//cellular_component;GO:0005622//intracellular anatomical structure;GO:0005634//nucleus;GO:0005669//transcription factor TFIID complex;GO:0005694//chromosome;GO:0031974//membrane-enclosed lumen;GO:0031981//nuclear lumen;GO:0032991//protein-containing complex;GO:0032993//protein-DNA complex;GO:0035861//site of do…	GO:0003674//molecular_function;GO:0003676//nucleic acid binding;GO:0003677//DNA binding;GO:0005488//binding;GO:0005515//protein binding;GO:0046982//protein heterodimerization activity;GO:0046983//protein dimerization activity;GO:0097159//organic cyclic compound binding;GO:1901363//heterocyclic compound binding	GO:0000278//mitotic cell cycle;GO:0006325//chromatin organization;GO:0006352//DNA-templated transcription initiation;GO:0006996//organelle organization;GO:0008150//biological_process;GO:0009987//cellular process;GO:0016043//cellular component organization;GO:0051276//chromosome organization;GO:0051382//kinetochore assembly;GO:0071840//cellular component organization or biogenesis	--
ncbi_110163804	7	6	11	1645	1318	1090	0.192	0.171	0.355	50.851	41.722	35.189	0.239333	42.5873	7.47526	3.63676e-75	5.53565e-73	stxbp1b	syntaxin binding protein 1b	-	-	-	-	-	GO:0044877//protein-containing complex binding	GO:0016192//vesicle-mediated transport	--
ncbi_110168941	36327	28636	33573	915	1140	567	1780.11	1459.35	1939.16	50.631	64.597	32.766	1726.21	49.3313	-5.12896	5.20788e-75	7.88156e-73	LOC110168941	cathepsin S-like	Cellular Processes;Cellular Processes;Cellular Processes	Cell growth and death;Transport and catabolism;Transport and catabolism	ko04210//Apoptosis;ko04145//Phagosome;ko04142//Lysosome	K01368;K01368;K01368	-	GO:0008234//cysteine-type peptidase activity;GO:0070005//cysteine-type aminopeptidase activity	GO:0006508//proteolysis	--
ncbi_129410100	37055	30381	21970	1236	1151	935	1329.56	1133.69	929.175	50.079	47.756	39.564	1130.81	45.7997	-4.62587	6.84109e-75	1.02941e-72	LOC129410100	uncharacterized LOC129410100	-	-	-	-	-	-	-	--
ncbi_110153512	36	22	32	1292	1062	1243	0.725	0.461	0.76	29.384	24.733	29.523	0.648667	27.88	5.42561	8.31436e-75	1.24399e-72	LOC110153512	proto-oncogene vav	Cellular Processes;Cellular Processes	Cell motility;Cellular community - eukaryotes	ko04810//Regulation of actin cytoskeleton;ko04510//Focal adhesion	K05730;K05730	GO:0005575//cellular_component;GO:0005622//intracellular anatomical structure;GO:0005737//cytoplasm;GO:0005829//cytosol;GO:0005886//plasma membrane;GO:0005911//cell-cell junction;GO:0016020//membrane;GO:0030054//cell junction;GO:0071944//cell periphery	GO:0001784//phosphotyrosine residue binding;GO:0003674//molecular_function;GO:0003700//DNA-binding transcription factor activity;GO:0003824//catalytic activity;GO:0005085//guanyl-nucleotide exchange factor activity;GO:0005488//binding;GO:0005515//protein binding;GO:0016301//kinase activity;GO:0016740//transferase activity;GO:0016772//transferase activity, transferring phosphorus-containing groups…	GO:0001775//cell activation;GO:0001910//regulation of leukocyte mediated cytotoxicity;GO:0001912//positive regulation of leukocyte mediated cytotoxicity;GO:0002252//immune effector process;GO:0002253//activation of immune response;GO:0002376//immune system process;GO:0002429//immune response-activating cell surface receptor signaling pathway;GO:0002431//Fc receptor mediated stimulatory signaling …	--
ncbi_110157444	21	24	26	2365	4889	2114	0.776	0.922	1.132	98.667	208.869	92.107	0.943333	133.214	7.14177	1.34098e-74	1.99503e-72	LOC110157444	betaine--homocysteine S-methyltransferase 1-like	Metabolism;Metabolism;Metabolism	Global and overview maps;Amino acid metabolism;Amino acid metabolism	ko01100//Metabolic pathways;ko00270//Cysteine and methionine metabolism;ko00260//Glycine, serine and threonine metabolism	K00544;K00544;K00544	GO:0005575//cellular_component;GO:0005622//intracellular anatomical structure;GO:0005737//cytoplasm	GO:0003674//molecular_function;GO:0003824//catalytic activity;GO:0005488//binding;GO:0008168//methyltransferase activity;GO:0008172//S-methyltransferase activity;GO:0008270//zinc ion binding;GO:0008705//methionine synthase activity;GO:0016740//transferase activity;GO:0016741//transferase activity, transferring one-carbon groups;GO:0031419//cobalamin binding;GO:0043167//ion binding;GO:0043169//cat…	GO:0000096//sulfur amino acid metabolic process;GO:0000097//sulfur amino acid biosynthetic process;GO:0002064//epithelial cell development;GO:0002065//columnar/cuboidal epithelial cell differentiation;GO:0002066//columnar/cuboidal epithelial cell development;GO:0002067//glandular epithelial cell differentiation;GO:0002068//glandular epithelial cell development;GO:0003309//type B pancreatic cell d…	--
ncbi_110166838	41	57	55	1471	1245	1343	1.199	1.733	1.895	48.558	42.085	46.299	1.609	45.6473	4.82629	1.76093e-74	2.60508e-72	LOC110166838	protein TsetseEP-like	-	-	-	-	-	-	-	--
ncbi_110162513	287	286	244	3433	4026	3765	11.725	12.151	11.75	158.372	190.191	181.39	11.8753	176.651	3.89486	2.1158e-74	3.11259e-72	ywhaba	tyrosine 3-monooxygenase/tryptophan 5-monooxygenase activation protein, beta polypeptide a	Cellular Processes;Cellular Processes	Cell growth and death;Cell growth and death	ko04110//Cell cycle;ko04114//Oocyte meiosis	K16197;K16197	-	GO:0004392//heme oxygenase (decyclizing) activity;GO:0051536//iron-sulfur cluster binding	GO:0019516//lactate oxidation;GO:0042167//heme catabolic process	--
ncbi_110172092	36	18	47	1936	1848	1902	1.825	0.949	2.808	110.812	108.316	113.693	1.86067	110.94	5.89782	3.27154e-74	4.78608e-72	gadd45ga	growth arrest and DNA-damage-inducible, gamma a	Environmental Information Processing;Cellular Processes;Cellular Processes;Environmental Information Processing;Cellular Processes;Cellular Processes	Signal transduction;Cell growth and death;Cell growth and death;Signal transduction;Cell growth and death;Cell growth and death	ko04010//MAPK signaling pathway;ko04218//Cellular senescence;ko04210//Apoptosis;ko04068//FoxO signaling pathway;ko04110//Cell cycle;ko04115//p53 signaling pathway	K04402;K04402;K04402;K04402;K04402;K04402	GO:0005575//cellular_component;GO:0005622//intracellular anatomical structure;GO:0005634//nucleus;GO:0005737//cytoplasm;GO:0043226//organelle;GO:0043227//membrane-bounded organelle;GO:0043229//intracellular organelle;GO:0043231//intracellular membrane-bounded organelle	GO:0003674//molecular_function;GO:0005488//binding;GO:0005515//protein binding;GO:0042802//identical protein binding	GO:0001775//cell activation;GO:0001816//cytokine production;GO:0001932//regulation of protein phosphorylation;GO:0001933//negative regulation of protein phosphorylation;GO:0001934//positive regulation of protein phosphorylation;GO:0002250//adaptive immune response;GO:0002252//immune effector process;GO:0002263//cell activation involved in immune response;GO:0002285//lymphocyte activation involved…	--
ncbi_110157588	122	111	92	1833	2028	1990	2.029	1.922	1.805	34.454	39.046	39.065	1.91867	37.5217	4.28955	3.40067e-74	4.9475e-72	actn1	actinin, alpha 1, transcript variant X1	Cellular Processes;Cellular Processes;Cellular Processes;Cellular Processes	Cell motility;Cellular community - eukaryotes;Cellular community - eukaryotes;Cellular community - eukaryotes	ko04810//Regulation of actin cytoskeleton;ko04510//Focal adhesion;ko04530//Tight junction;ko04520//Adherens junction	K05699;K05699;K05699;K05699	GO:0001725//stress fiber;GO:0001726//ruffle;GO:0005575//cellular_component;GO:0005576//extracellular region;GO:0005622//intracellular anatomical structure;GO:0005634//nucleus;GO:0005737//cytoplasm;GO:0005829//cytosol;GO:0005856//cytoskeleton;GO:0005884//actin filament;GO:0005886//plasma membrane;GO:0005903//brush border;GO:0005911//cell-cell junction;GO:0005912//adherens junction;GO:0005915//zonu…	GO:0003674//molecular_function;GO:0003676//nucleic acid binding;GO:0003712//transcription coregulator activity;GO:0003713//transcription coactivator activity;GO:0003723//RNA binding;GO:0003725//double-stranded RNA binding;GO:0003779//actin binding;GO:0004371//glycerone kinase activity;GO:0005102//signaling receptor binding;GO:0005178//integrin binding;GO:0005488//binding;GO:0005509//calcium ion b…	GO:0000462//maturation of SSU-rRNA from tricistronic rRNA transcript (SSU-rRNA, 5.8S rRNA, LSU-rRNA);GO:0000902//cell morphogenesis;GO:0002376//immune system process;GO:0002520//immune system development;GO:0002576//platelet degranulation;GO:0006071//glycerol metabolic process;GO:0006810//transport;GO:0006887//exocytosis;GO:0006996//organelle organization;GO:0007010//cytoskeleton organization;GO:…	--
ncbi_110175209	20	21	22	1357	1639	2663	0.459	0.501	0.595	35.175	43.505	72.089	0.518333	50.2563	6.59928	3.58376e-74	5.18523e-72	aldh1a2	aldehyde dehydrogenase 1 family, member A2	Metabolism;Metabolism	Global and overview maps;Metabolism of cofactors and vitamins	ko01100//Metabolic pathways;ko00830//Retinol metabolism	K07249;K07249	GO:0005575//cellular_component;GO:0005622//intracellular anatomical structure;GO:0005737//cytoplasm;GO:0005829//cytosol;GO:0048471//perinuclear region of cytoplasm	GO:0001758//retinal dehydrogenase activity;GO:0003674//molecular_function;GO:0003824//catalytic activity;GO:0003842//1-pyrroline-5-carboxylate dehydrogenase activity;GO:0004028//3-chloroallyl aldehyde dehydrogenase activity;GO:0004029//aldehyde dehydrogenase (NAD+) activity;GO:0004491//methylmalonate-semialdehyde dehydrogenase (acylating, NAD) activity;GO:0004745//NAD-retinol dehydrogenase activi…	GO:0001101//response to acid chemical;GO:0001523//retinoid metabolic process;GO:0001568//blood vessel development;GO:0001654//eye development;GO:0001655//urogenital system development;GO:0001756//somitogenesis;GO:0001822//kidney development;GO:0001889//liver development;GO:0001936//regulation of endothelial cell proliferation;GO:0001944//vasculature development;GO:0001947//heart looping;GO:000200…	--
ncbi_110160111	64	47	71	1480	1493	1462	4.742	3.621	6.2	123.822	127.935	127.736	4.85433	126.498	4.70369	4.23372e-74	6.09216e-72	LOC110160111	40S ribosomal protein S27-like	Genetic Information Processing	Translation	ko03010//Ribosome	K02978	GO:0005840//ribosome	GO:0003735//structural constituent of ribosome	GO:0006412//translation	--
ncbi_110165213	5043	5187	3456	151	162	104	202.188	216.279	163.323	6.836	7.511	4.917	193.93	6.42133	-4.91652	5.87161e-74	8.40311e-72	nanos3	nanos homolog 3	-	-	-	-	GO:0000932//P-body;GO:0005575//cellular_component;GO:0005622//intracellular anatomical structure;GO:0005634//nucleus;GO:0005737//cytoplasm;GO:0010494//cytoplasmic stress granule;GO:0032991//protein-containing complex;GO:0035770//ribonucleoprotein granule;GO:0036464//cytoplasmic ribonucleoprotein granule;GO:0043226//organelle;GO:0043227//membrane-bounded organelle;GO:0043228//non-membrane-bounded …	GO:0003674//molecular_function;GO:0003676//nucleic acid binding;GO:0003723//RNA binding;GO:0005488//binding;GO:0008270//zinc ion binding;GO:0043167//ion binding;GO:0043169//cation binding;GO:0046872//metal ion binding;GO:0046914//transition metal ion binding;GO:0097159//organic cyclic compound binding;GO:1901363//heterocyclic compound binding	GO:0000003//reproduction;GO:0003006//developmental process involved in reproduction;GO:0006417//regulation of translation;GO:0007275//multicellular organism development;GO:0007276//gamete generation;GO:0007281//germ cell development;GO:0007283//spermatogenesis;GO:0007292//female gamete generation;GO:0008150//biological_process;GO:0009889//regulation of biosynthetic process;GO:0009890//negative re…	--
ncbi_110153757	90	76	80	1525	1428	1424	0.893	0.792	0.958	17.206	16.569	16.867	0.881	16.8807	4.26009	6.87255e-74	9.78242e-72	top2b	DNA topoisomerase II beta, transcript variant X1	-	-	-	-	GO:0005575//cellular_component;GO:0005622//intracellular anatomical structure;GO:0005634//nucleus;GO:0005654//nucleoplasm;GO:0005694//chromosome;GO:0005730//nucleolus;GO:0005737//cytoplasm;GO:0005829//cytosol;GO:0009330//DNA topoisomerase type II (double strand cut, ATP-hydrolyzing) complex;GO:0009340//DNA topoisomerase IV complex;GO:0031974//membrane-enclosed lumen;GO:0031981//nuclear lumen;GO:0…	GO:0000166//nucleotide binding;GO:0003674//molecular_function;GO:0003676//nucleic acid binding;GO:0003677//DNA binding;GO:0003682//chromatin binding;GO:0003824//catalytic activity;GO:0003916//DNA topoisomerase activity;GO:0003918//DNA topoisomerase type II (double strand cut, ATP-hydrolyzing) activity;GO:0005080//protein kinase C binding;GO:0005488//binding;GO:0005515//protein binding;GO:0005524/…	GO:0000003//reproduction;GO:0000075//cell cycle checkpoint signaling;GO:0000278//mitotic cell cycle;GO:0000280//nuclear division;GO:0000302//response to reactive oxygen species;GO:0000712//resolution of meiotic recombination intermediates;GO:0000819//sister chromatid segregation;GO:0000902//cell morphogenesis;GO:0001764//neuron migration;GO:0006139//nucleobase-containing compound metabolic proces…	--
ncbi_110154274	47	55	50	4261	2692	2073	1.506	1.833	1.888	154.174	99.744	78.333	1.74233	110.75	5.99015	8.33457e-74	1.17997e-71	cpn1	carboxypeptidase N, polypeptide 1	-	-	-	-	GO:0005575//cellular_component;GO:0005576//extracellular region;GO:0005615//extracellular space;GO:0005622//intracellular anatomical structure;GO:0005737//cytoplasm;GO:0005794//Golgi apparatus;GO:0005886//plasma membrane;GO:0009279//cell outer membrane;GO:0012505//endomembrane system;GO:0016020//membrane;GO:0030141//secretory granule;GO:0031410//cytoplasmic vesicle;GO:0031982//vesicle;GO:0036477/…	GO:0003674//molecular_function;GO:0003824//catalytic activity;GO:0004180//carboxypeptidase activity;GO:0004181//metallocarboxypeptidase activity;GO:0004185//serine-type carboxypeptidase activity;GO:0005488//binding;GO:0008233//peptidase activity;GO:0008235//metalloexopeptidase activity;GO:0008236//serine-type peptidase activity;GO:0008237//metallopeptidase activity;GO:0008238//exopeptidase activi…	GO:0002673//regulation of acute inflammatory response;GO:0002682//regulation of immune system process;GO:0002697//regulation of immune effector process;GO:0002920//regulation of humoral immune response;GO:0006508//proteolysis;GO:0006518//peptide metabolic process;GO:0006807//nitrogen compound metabolic process;GO:0008150//biological_process;GO:0008152//metabolic process;GO:0009056//catabolic proc…	--
ncbi_110164555	84	90	124	2327	2079	2131	1.202	1.339	2.092	37.603	34.402	35.962	1.54433	35.989	4.5425	1.21412e-73	1.7097e-71	stat6	signal transducer and activator of transcription 6, interleukin-4 induced	Cellular Processes	Cell growth and death	ko04217//Necroptosis	K11225	GO:0000228//nuclear chromosome;GO:0000785//chromatin;GO:0005575//cellular_component;GO:0005622//intracellular anatomical structure;GO:0005634//nucleus;GO:0005635//nuclear envelope;GO:0005654//nucleoplasm;GO:0005694//chromosome;GO:0005737//cytoplasm;GO:0005829//cytosol;GO:0005886//plasma membrane;GO:0009898//cytoplasmic side of plasma membrane;GO:0012505//endomembrane system;GO:0016020//membrane;G…	GO:0000976//transcription cis-regulatory region binding;GO:0000977//RNA polymerase II transcription regulatory region sequence-specific DNA binding;GO:0000978//RNA polymerase II cis-regulatory region sequence-specific DNA binding;GO:0000981//DNA-binding transcription factor activity, RNA polymerase II-specific;GO:0000987//cis-regulatory region sequence-specific DNA binding;GO:0001067//transcripti…	GO:0000003//reproduction;GO:0000018//regulation of DNA recombination;GO:0000122//negative regulation of transcription by RNA polymerase II;GO:0000302//response to reactive oxygen species;GO:0000902//cell morphogenesis;GO:0001654//eye development;GO:0001667//ameboidal-type cell migration;GO:0001709//cell fate determination;GO:0001775//cell activation;GO:0001817//regulation of cytokine production;G…	STAT
ncbi_110164730	84	134	121	2779	2729	2430	1.198	1.987	2.034	44.747	44.997	40.862	1.73967	43.5353	4.6453	2.47629e-73	3.46852e-71	dazap2	DAZ associated protein 2	-	-	-	-	GO:0005575//cellular_component;GO:0005622//intracellular anatomical structure;GO:0005634//nucleus;GO:0005654//nucleoplasm;GO:0005667//transcription regulator complex;GO:0005737//cytoplasm;GO:0016604//nuclear body;GO:0016607//nuclear speck;GO:0031974//membrane-enclosed lumen;GO:0031981//nuclear lumen;GO:0032991//protein-containing complex;GO:0043226//organelle;GO:0043227//membrane-bounded organell…	GO:0003674//molecular_function;GO:0005102//signaling receptor binding;GO:0005488//binding;GO:0005515//protein binding;GO:0008047//enzyme activator activity;GO:0019207//kinase regulator activity;GO:0019209//kinase activator activity;GO:0019887//protein kinase regulator activity;GO:0019899//enzyme binding;GO:0019900//kinase binding;GO:0019901//protein kinase binding;GO:0019904//protein domain speci…	GO:0001932//regulation of protein phosphorylation;GO:0001934//positive regulation of protein phosphorylation;GO:0008150//biological_process;GO:0009893//positive regulation of metabolic process;GO:0010562//positive regulation of phosphorus metabolic process;GO:0010604//positive regulation of macromolecule metabolic process;GO:0019220//regulation of phosphate metabolic process;GO:0019222//regulatio…	--
ncbi_110164873	117	131	237	6414	7006	6308	1.783	2.076	4.258	111.101	124.29	114.062	2.70567	116.484	5.42801	3.65038e-73	5.086e-71	LOC110164873	putative helicase mov-10-B.2, transcript variant X1	-	-	-	-	GO:0009338//exodeoxyribonuclease V complex	GO:0003677//DNA binding;GO:0003678//DNA helicase activity;GO:0004386//helicase activity;GO:0005524//ATP binding;GO:0008854//exodeoxyribonuclease V activity;GO:0016787//hydrolase activity;GO:0016887//ATP hydrolysis activity;GO:0043139//5'-3' DNA helicase activity;GO:0140658//ATP-dependent chromatin remodeler activity	GO:0000723//telomere maintenance;GO:0006281//DNA repair;GO:0006310//DNA recombination;GO:0032508//DNA duplex unwinding	--
ncbi_110174129	11	13	28	1374	1258	1515	0.389	0.478	1.168	54.897	51.47	63.215	0.678333	56.5273	6.38081	4.5195e-73	6.26378e-71	ak3	adenylate kinase 3	Metabolism;Metabolism;Metabolism	Global and overview maps;Nucleotide metabolism;Global and overview maps	ko01240//Biosynthesis of cofactors;ko00230//Purine metabolism;ko01232//Nucleotide metabolism	K00944;K00944;K00944	GO:0005575//cellular_component;GO:0005622//intracellular anatomical structure;GO:0005737//cytoplasm;GO:0005739//mitochondrion;GO:0005740//mitochondrial envelope;GO:0005743//mitochondrial inner membrane;GO:0005758//mitochondrial intermembrane space;GO:0005759//mitochondrial matrix;GO:0016020//membrane;GO:0019866//organelle inner membrane;GO:0031090//organelle membrane;GO:0031966//mitochondrial mem…	GO:0000166//nucleotide binding;GO:0001882//nucleoside binding;GO:0001883//purine nucleoside binding;GO:0003674//molecular_function;GO:0003824//catalytic activity;GO:0003924//GTPase activity;GO:0004017//adenylate kinase activity;GO:0004127//cytidylate kinase activity;GO:0004140//dephospho-CoA kinase activity;GO:0004385//guanylate kinase activity;GO:0005488//binding;GO:0005515//protein binding;GO:0…	GO:0001717//conversion of seryl-tRNAsec to selenocys-tRNAsec;GO:0001889//liver development;GO:0005975//carbohydrate metabolic process;GO:0006015//5-phosphoribose 1-diphosphate biosynthetic process;GO:0006139//nucleobase-containing compound metabolic process;GO:0006163//purine nucleotide metabolic process;GO:0006164//purine nucleotide biosynthetic process;GO:0006172//ADP biosynthetic process;GO:00…	--
ncbi_110164126	49	47	63	1781	1312	1505	1.467	1.463	2.223	60.205	45.416	53.131	1.71767	52.9173	4.94522	5.62913e-73	7.76083e-71	klf2b	Kruppel-like factor 2b	Environmental Information Processing;Environmental Information Processing	Signal transduction;Signal transduction	ko04068//FoxO signaling pathway;ko04371//Apelin signaling pathway	K17845;K17845	GO:0000228//nuclear chromosome;GO:0000785//chromatin;GO:0005575//cellular_component;GO:0005622//intracellular anatomical structure;GO:0005634//nucleus;GO:0005694//chromosome;GO:0031974//membrane-enclosed lumen;GO:0031981//nuclear lumen;GO:0043226//organelle;GO:0043227//membrane-bounded organelle;GO:0043228//non-membrane-bounded organelle;GO:0043229//intracellular organelle;GO:0043231//intracellul…	GO:0000981//DNA-binding transcription factor activity, RNA polymerase II-specific;GO:0003674//molecular_function;GO:0003676//nucleic acid binding;GO:0003677//DNA binding;GO:0003700//DNA-binding transcription factor activity;GO:0005488//binding;GO:0043167//ion binding;GO:0043169//cation binding;GO:0043565//sequence-specific DNA binding;GO:0046872//metal ion binding;GO:0097159//organic cyclic compo…	GO:0000122//negative regulation of transcription by RNA polymerase II;GO:0000302//response to reactive oxygen species;GO:0000902//cell morphogenesis;GO:0001101//response to acid chemical;GO:0001701//in utero embryonic development;GO:0001817//regulation of cytokine production;GO:0001818//negative regulation of cytokine production;GO:0002262//myeloid cell homeostasis;GO:0002376//immune system proce…	zf-C2H2
MSTRG.15668	23604	16381	20213	422	436	196	2075.44	1497.94	2094.89	41.9	44.33	20.324	1889.42	35.518	-5.73325	5.81504e-73	7.97539e-71	--	KAJ0001677.1 taxid=409849 hypothetical protein NQD34_001473 [Periophthalmus magnuspinnatus]	Human Diseases;Organismal Systems;Human Diseases;Human Diseases	Immune disease;Immune system;Cancer: overview;Substance dependence	ko05322//Systemic lupus erythematosus;ko04613//Neutrophil extracellular trap formation;ko05203//Viral carcinogenesis;ko05034//Alcoholism	K11252;K11252;K11252;K11252	-	-	-	--
ncbi_110172711	44	25	39	1304	1365	1695	2.67	1.578	2.79	89.355	95.782	121.298	2.346	102.145	5.44427	6.63171e-73	9.04833e-71	LOC110172711	calpain small subunit 1-like	-	-	-	-	-	GO:0005509//calcium ion binding	-	--
ncbi_110163921	58	44	31	1790	2174	1569	0.555	0.438	0.35	19.343	24.057	17.706	0.447667	20.3687	5.50778	1.10135e-72	1.49494e-70	ifih1	interferon induced with helicase C domain 1	Human Diseases;Organismal Systems	Infectious disease: viral;Immune system	ko05168//Herpes simplex virus 1 infection;ko04622//RIG-I-like receptor signaling pathway	K12647;K12647	GO:0000228//nuclear chromosome;GO:0000793//condensed chromosome;GO:0000794//condensed nuclear chromosome;GO:0005575//cellular_component;GO:0005622//intracellular anatomical structure;GO:0005634//nucleus;GO:0005694//chromosome;GO:0005737//cytoplasm;GO:0005829//cytosol;GO:0009380//excinuclease repair complex;GO:0031974//membrane-enclosed lumen;GO:0031981//nuclear lumen;GO:0032991//protein-containin…	GO:0000166//nucleotide binding;GO:0003674//molecular_function;GO:0003676//nucleic acid binding;GO:0003677//DNA binding;GO:0003678//DNA helicase activity;GO:0003684//damaged DNA binding;GO:0003723//RNA binding;GO:0003725//double-stranded RNA binding;GO:0003727//single-stranded RNA binding;GO:0003824//catalytic activity;GO:0004386//helicase activity;GO:0005488//binding;GO:0005515//protein binding;G…	GO:0000003//reproduction;GO:0000578//embryonic axis specification;GO:0001817//regulation of cytokine production;GO:0001818//negative regulation of cytokine production;GO:0001819//positive regulation of cytokine production;GO:0002218//activation of innate immune response;GO:0002221//pattern recognition receptor signaling pathway;GO:0002252//immune effector process;GO:0002253//activation of immune …	--
ncbi_110165699	77	78	56	2232	1917	2997	0.845	0.886	0.727	27.559	24.237	38.654	0.819333	30.15	5.20156	1.12662e-72	1.5214e-70	tgm2b	transglutaminase 2b, transcript variant X1	-	-	-	-	-	GO:0003810//protein-glutamine gamma-glutamyltransferase activity	GO:0018149//peptide cross-linking	--
ncbi_110162693	106	86	105	2560	2490	1843	1.3	1.097	1.518	35.461	35.32	26.661	1.305	32.4807	4.63746	1.6075e-72	2.15971e-70	irf9	interferon regulatory factor 9	Human Diseases;Cellular Processes;Organismal Systems;Organismal Systems;Organismal Systems	Infectious disease: viral;Cell growth and death;Immune system;Immune system;Immune system	ko05168//Herpes simplex virus 1 infection;ko04217//Necroptosis;ko04621//NOD-like receptor signaling pathway;ko04625//C-type lectin receptor signaling pathway;ko04620//Toll-like receptor signaling pathway	K04693;K04693;K04693;K04693;K04693	GO:0005575//cellular_component;GO:0005622//intracellular anatomical structure;GO:0005634//nucleus;GO:0005654//nucleoplasm;GO:0005737//cytoplasm;GO:0005829//cytosol;GO:0031974//membrane-enclosed lumen;GO:0031981//nuclear lumen;GO:0043226//organelle;GO:0043227//membrane-bounded organelle;GO:0043229//intracellular organelle;GO:0043231//intracellular membrane-bounded organelle;GO:0043233//organelle l…	GO:0000976//transcription cis-regulatory region binding;GO:0000977//RNA polymerase II transcription regulatory region sequence-specific DNA binding;GO:0000978//RNA polymerase II cis-regulatory region sequence-specific DNA binding;GO:0000981//DNA-binding transcription factor activity, RNA polymerase II-specific;GO:0000987//cis-regulatory region sequence-specific DNA binding;GO:0001067//transcripti…	GO:0001816//cytokine production;GO:0002252//immune effector process;GO:0002376//immune system process;GO:0006139//nucleobase-containing compound metabolic process;GO:0006351//DNA-templated transcription;GO:0006355//regulation of DNA-templated transcription;GO:0006357//regulation of transcription by RNA polymerase II;GO:0006366//transcription by RNA polymerase II;GO:0006725//cellular aromatic comp…	IRF
ncbi_110161111	14	34	22	1790	1486	1320	0.108	0.277	0.215	16.354	13.981	12.549	0.2	14.2947	6.15933	1.70091e-72	2.2736e-70	rimkla	ribosomal modification protein rimK-like family member A, transcript variant X1	Metabolism;Metabolism	Global and overview maps;Amino acid metabolism	ko01100//Metabolic pathways;ko00250//Alanine, aspartate and glutamate metabolism	K18310;K18310	GO:0005575//cellular_component;GO:0005622//intracellular anatomical structure;GO:0005737//cytoplasm;GO:0005829//cytosol;GO:0005951//carbamoyl-phosphate synthase complex;GO:0009317//acetyl-CoA carboxylase complex;GO:0009320//phosphoribosylaminoimidazole carboxylase complex	GO:0000166//nucleotide binding;GO:0000287//magnesium ion binding;GO:0003674//molecular_function;GO:0003824//catalytic activity;GO:0004075//biotin carboxylase activity;GO:0004088//carbamoyl-phosphate synthase (glutamine-hydrolyzing) activity;GO:0004363//glutathione synthase activity;GO:0004644//phosphoribosylglycinamide formyltransferase activity;GO:0005488//binding;GO:0005524//ATP binding;GO:0008…	GO:0006082//organic acid metabolic process;GO:0006520//amino acid metabolic process;GO:0006750//glutathione biosynthetic process;GO:0006807//nitrogen compound metabolic process;GO:0008150//biological_process;GO:0008152//metabolic process;GO:0008652//amino acid biosynthetic process;GO:0009058//biosynthetic process;GO:0009059//macromolecule biosynthetic process;GO:0009085//lysine biosynthetic proce…	--
ncbi_110175328	6338	6289	6452	603	556	485	194.526	200.705	233.381	20.848	19.695	17.547	209.537	19.3633	-3.43581	1.71163e-72	2.27639e-70	prrg4	proline rich Gla (G-carboxyglutamic acid) 4 (transmembrane), transcript variant X2	-	-	-	-	GO:0005576//extracellular region	GO:0005509//calcium ion binding	-	--
ncbi_110158985	18258	17489	10067	449	402	296	352.387	351.044	229.02	9.786	8.972	6.737	310.817	8.49833	-5.19274	1.91008e-72	2.52754e-70	xpnpep2	X-prolyl aminopeptidase (aminopeptidase P) 2, membrane-bound	-	-	-	-	GO:0005575//cellular_component;GO:0005576//extracellular region;GO:0005615//extracellular space;GO:0005886//plasma membrane;GO:0016020//membrane;GO:0031982//vesicle;GO:0043226//organelle;GO:0043227//membrane-bounded organelle;GO:0043230//extracellular organelle;GO:0070062//extracellular exosome;GO:0071944//cell periphery;GO:1903561//extracellular vesicle	GO:0003674//molecular_function;GO:0003824//catalytic activity;GO:0004177//aminopeptidase activity;GO:0005488//binding;GO:0008233//peptidase activity;GO:0008235//metalloexopeptidase activity;GO:0008237//metallopeptidase activity;GO:0008238//exopeptidase activity;GO:0016787//hydrolase activity;GO:0043167//ion binding;GO:0043169//cation binding;GO:0046872//metal ion binding;GO:0070006//metalloaminop…	GO:0006508//proteolysis;GO:0006807//nitrogen compound metabolic process;GO:0008150//biological_process;GO:0008152//metabolic process;GO:0019538//protein metabolic process;GO:0043170//macromolecule metabolic process;GO:0044238//primary metabolic process;GO:0071704//organic substance metabolic process;GO:1901564//organonitrogen compound metabolic process	--
ncbi_110166553	85701	76854	69555	1571	1889	776	4660.28	4346.34	4458.22	96.467	118.781	49.764	4488.28	88.3373	-5.667	2.33092e-72	3.06901e-70	LOC110166553	ribosyldihydronicotinamide dehydrogenase [quinone]-like	Metabolism;Metabolism;Metabolism	Global and overview maps;Global and overview maps;Metabolism of cofactors and vitamins	ko01100//Metabolic pathways;ko01240//Biosynthesis of cofactors;ko00130//Ubiquinone and other terpenoid-quinone biosynthesis	K00355;K00355;K00355	-	GO:0010181//FMN binding;GO:0016491//oxidoreductase activity	-	--
ncbi_110155673	10853	10095	11050	539	535	330	759.842	735.039	911.89	42.613	43.313	27.247	802.257	37.7243	-4.4105	3.15807e-72	4.13739e-70	siva1	SIVA1, apoptosis-inducing factor	Cellular Processes	Cell growth and death	ko04115//p53 signaling pathway	K22744	GO:0005575//cellular_component;GO:0005622//intracellular anatomical structure;GO:0005634//nucleus;GO:0005654//nucleoplasm;GO:0005737//cytoplasm;GO:0005739//mitochondrion;GO:0031974//membrane-enclosed lumen;GO:0031981//nuclear lumen;GO:0043226//organelle;GO:0043227//membrane-bounded organelle;GO:0043229//intracellular organelle;GO:0043231//intracellular membrane-bounded organelle;GO:0043233//organ…	GO:0001618//virus receptor activity;GO:0003674//molecular_function;GO:0005102//signaling receptor binding;GO:0005126//cytokine receptor binding;GO:0005164//tumor necrosis factor receptor binding;GO:0005175//CD27 receptor binding;GO:0005488//binding;GO:0005515//protein binding;GO:0008270//zinc ion binding;GO:0032813//tumor necrosis factor receptor superfamily binding;GO:0043167//ion binding;GO:004…	GO:0001776//leukocyte homeostasis;GO:0002260//lymphocyte homeostasis;GO:0002376//immune system process;GO:0006355//regulation of DNA-templated transcription;GO:0006810//transport;GO:0006839//mitochondrial transport;GO:0006915//apoptotic process;GO:0006924//activation-induced cell death of T cells;GO:0006996//organelle organization;GO:0007005//mitochondrion organization;GO:0007006//mitochondrial m…	--
ncbi_110154234	4	7	7	1789	1254	1216	0.086	0.156	0.177	43.319	31.094	30.75	0.139667	35.0543	7.97146	3.53624e-72	4.60989e-70	LOC110154234	gap junction gamma-1 protein-like	-	-	-	-	-	-	-	--
ncbi_110173847	356	326	381	4575	6183	5715	5.175	4.93	6.528	75.091	103.936	97.976	5.54433	92.3343	4.05778	4.93217e-72	6.39797e-70	b2ml	beta-2-microglobulin, like	Human Diseases	Infectious disease: viral	ko05168//Herpes simplex virus 1 infection	K08055	-	-	-	--
ncbi_110161483	93	48	62	2196	2568	2857	1.459	0.783	1.146	38.894	46.576	52.845	1.12933	46.105	5.35138	4.98286e-72	6.43204e-70	dhx58	DEXH (Asp-Glu-X-His) box polypeptide 58	Organismal Systems	Immune system	ko04622//RIG-I-like receptor signaling pathway	K12649	GO:0005575//cellular_component;GO:0005622//intracellular anatomical structure;GO:0005737//cytoplasm	GO:0000166//nucleotide binding;GO:0003674//molecular_function;GO:0003676//nucleic acid binding;GO:0003677//DNA binding;GO:0003678//DNA helicase activity;GO:0003684//damaged DNA binding;GO:0003723//RNA binding;GO:0003725//double-stranded RNA binding;GO:0003727//single-stranded RNA binding;GO:0003824//catalytic activity;GO:0004386//helicase activity;GO:0005488//binding;GO:0005524//ATP binding;GO:00…	GO:0001817//regulation of cytokine production;GO:0001818//negative regulation of cytokine production;GO:0001819//positive regulation of cytokine production;GO:0002252//immune effector process;GO:0002376//immune system process;GO:0002682//regulation of immune system process;GO:0002683//negative regulation of immune system process;GO:0002684//positive regulation of immune system process;GO:0002697/…	--
ncbi_110169802	54	55	45	1085	1157	1236	0.827	0.876	0.812	18.76	20.485	22.318	0.838333	20.521	4.61343	5.43855e-72	6.98602e-70	aebp1b	AE binding protein 1b	-	-	-	-	-	GO:0004181//metallocarboxypeptidase activity;GO:0008270//zinc ion binding	GO:0006508//proteolysis	--
ncbi_110155959	6547	5868	4427	319	262	267	197.981	184.676	157.957	10.904	9.173	9.534	180.205	9.87033	-4.19039	6.44035e-72	8.2327e-70	zgc:66455	uncharacterized protein LOC393502 homolog, transcript variant X1	-	-	-	-	-	GO:0008191//metalloendopeptidase inhibitor activity	GO:0007596//blood coagulation;GO:0010951//negative regulation of endopeptidase activity	--
ncbi_110155301	26	35	36	1114	1106	939	0.376	0.526	0.613	18.169	18.471	15.994	0.505	17.5447	5.11861	8.32953e-72	1.05962e-69	LOC110155301	serine palmitoyltransferase 2-like	Metabolism;Metabolism	Global and overview maps;Lipid metabolism	ko01100//Metabolic pathways;ko00600//Sphingolipid metabolism	K00654;K00654	-	GO:0003870//5-aminolevulinate synthase activity;GO:0008710//8-amino-7-oxononanoate synthase activity;GO:0008890//glycine C-acetyltransferase activity;GO:0009036//type II site-specific deoxyribonuclease activity;GO:0016829//lyase activity;GO:0030170//pyridoxal phosphate binding	GO:0006520//amino acid metabolic process;GO:0006567//threonine catabolic process;GO:0009058//biosynthetic process;GO:0009102//biotin biosynthetic process;GO:0009307//DNA restriction-modification system;GO:0033014//tetrapyrrole biosynthetic process	--
ncbi_110163767	4	13	13	1725	1324	1147	0.121	0.41	0.464	59.038	46.402	40.997	0.331667	48.8123	7.20137	8.94612e-72	1.13259e-69	jam3a	junctional adhesion molecule 3a	Cellular Processes;Environmental Information Processing	Cellular community - eukaryotes;Signaling molecules and interaction	ko04530//Tight junction;ko04514//Cell adhesion molecules	K06785;K06785	-	-	-	--
ncbi_129408173	7	5	12	1727	1072	1369	0.058	0.043	0.118	16.286	10.352	13.482	0.073	13.3733	7.51725	9.92949e-72	1.25107e-69	LOC129408173	uncharacterized LOC129408173	-	-	-	-	GO:0098567//periplasmic side of plasma membrane	GO:0005215//transporter activity	GO:0006810//transport	--
ncbi_110163582	35	47	45	1838	1405	1247	0.394	0.55	0.597	23.367	18.291	16.556	0.513667	19.4047	5.23943	1.08872e-71	1.3652e-69	nectin1b	nectin cell adhesion molecule 1b	Human Diseases;Environmental Information Processing;Cellular Processes;Genetic Information Processing	Infectious disease: viral;Signaling molecules and interaction;Cellular community - eukaryotes;Information processing in viruses	ko05168//Herpes simplex virus 1 infection;ko04514//Cell adhesion molecules;ko04520//Adherens junction;ko03266//Virion - Herpesvirus	K06081;K06081;K06081;K06081	GO:0005575//cellular_component;GO:0005576//extracellular region;GO:0005622//intracellular anatomical structure;GO:0005886//plasma membrane;GO:0005911//cell-cell junction;GO:0005912//adherens junction;GO:0016020//membrane;GO:0030054//cell junction;GO:0030424//axon;GO:0030425//dendrite;GO:0030426//growth cone;GO:0030427//site of polarized growth;GO:0032584//growth cone membrane;GO:0036477//somatode…	GO:0001618//virus receptor activity;GO:0003674//molecular_function;GO:0005102//signaling receptor binding;GO:0005488//binding;GO:0005515//protein binding;GO:0015026//coreceptor activity;GO:0030246//carbohydrate binding;GO:0038023//signaling receptor activity;GO:0042802//identical protein binding;GO:0042803//protein homodimerization activity;GO:0046790//virion binding;GO:0046982//protein heterodim…	GO:0000041//transition metal ion transport;GO:0000902//cell morphogenesis;GO:0001654//eye development;GO:0002088//lens development in camera-type eye;GO:0002089//lens morphogenesis in camera-type eye;GO:0002376//immune system process;GO:0002934//desmosome organization;GO:0006810//transport;GO:0006811//monoatomic ion transport;GO:0006812//monoatomic cation transport;GO:0006826//iron ion transport;…	--
ncbi_110157318	24	20	29	1638	2214	1191	0.412	0.357	0.587	31.769	43.972	24.124	0.452	33.2883	6.20255	1.34622e-71	1.6801e-69	dmgdh	dimethylglycine dehydrogenase	Metabolism;Metabolism	Global and overview maps;Amino acid metabolism	ko01100//Metabolic pathways;ko00260//Glycine, serine and threonine metabolism	K00315;K00315	GO:0005575//cellular_component;GO:0005622//intracellular anatomical structure;GO:0005737//cytoplasm;GO:0005739//mitochondrion;GO:0005759//mitochondrial matrix;GO:0005886//plasma membrane;GO:0009331//glycerol-3-phosphate dehydrogenase complex;GO:0031974//membrane-enclosed lumen;GO:0043226//organelle;GO:0043227//membrane-bounded organelle;GO:0043229//intracellular organelle;GO:0043231//intracellula…	GO:0000166//nucleotide binding;GO:0003674//molecular_function;GO:0003824//catalytic activity;GO:0004047//aminomethyltransferase activity;GO:0004368//glycerol-3-phosphate dehydrogenase (quinone) activity;GO:0004729//oxygen-dependent protoporphyrinogen oxidase activity;GO:0005488//binding;GO:0005542//folic acid binding;GO:0008115//sarcosine oxidase activity;GO:0008168//methyltransferase activity;GO…	GO:0006082//organic acid metabolic process;GO:0006091//generation of precursor metabolites and energy;GO:0006575//cellular modified amino acid metabolic process;GO:0006576//biogenic amine metabolic process;GO:0006577//amino-acid betaine metabolic process;GO:0006579//amino-acid betaine catabolic process;GO:0006725//cellular aromatic compound metabolic process;GO:0006730//one-carbon metabolic proce…	--
ncbi_110157533	17	17	21	824	1061	881	0.19	0.198	0.277	10.4	13.713	11.613	0.221667	11.9087	5.74748	2.28342e-71	2.83629e-69	LOC110157533	desmoglein-2-like protein	Cellular Processes	Cell motility	ko04820//Cytoskeleton in muscle cells	K07597	GO:0016020//membrane	GO:0005509//calcium ion binding	GO:0007156//homophilic cell adhesion via plasma membrane adhesion molecules	--
ncbi_110170017	32	37	19	1286	1138	1433	0.246	0.296	0.172	11.163	10.116	12.991	0.238	11.4233	5.58488	3.20878e-71	3.96698e-69	si:ch211-285f17.1	sickle tail protein	-	-	-	-	GO:0005575//cellular_component;GO:0005622//intracellular anatomical structure;GO:0005737//cytoplasm	-	GO:0001501//skeletal system development;GO:0007275//multicellular organism development;GO:0008150//biological_process;GO:0009790//embryo development;GO:0009792//embryo development ending in birth or egg hatching;GO:0032501//multicellular organismal process;GO:0032502//developmental process;GO:0043009//chordate embryonic development;GO:0048706//embryonic skeletal system development;GO:0048731//sys…	--
ncbi_110157866	36849	27491	17966	860	772	719	1311.23	1017.39	753.541	34.557	31.757	30.172	1027.39	32.162	-4.99748	3.84847e-71	4.73559e-69	LOC110157866	tubulin alpha-1B chain-like	Human Diseases;Cellular Processes;Cellular Processes;Cellular Processes;Cellular Processes;Cellular Processes	Infectious disease: bacterial;Cellular community - eukaryotes;Cell motility;Cell growth and death;Transport and catabolism;Cellular community - eukaryotes	ko05132//Salmonella infection;ko04530//Tight junction;ko04814//Motor proteins;ko04210//Apoptosis;ko04145//Phagosome;ko04540//Gap junction	K07374;K07374;K07374;K07374;K07374;K07374	GO:0005575//cellular_component;GO:0005622//intracellular anatomical structure;GO:0005737//cytoplasm;GO:0005829//cytosol;GO:0005856//cytoskeleton;GO:0005874//microtubule;GO:0005881//cytoplasmic microtubule;GO:0015630//microtubule cytoskeleton;GO:0016020//membrane;GO:0043209//myelin sheath;GO:0043226//organelle;GO:0043228//non-membrane-bounded organelle;GO:0043229//intracellular organelle;GO:004323…	GO:0000166//nucleotide binding;GO:0001882//nucleoside binding;GO:0001883//purine nucleoside binding;GO:0003674//molecular_function;GO:0003676//nucleic acid binding;GO:0003723//RNA binding;GO:0003725//double-stranded RNA binding;GO:0003824//catalytic activity;GO:0003924//GTPase activity;GO:0005198//structural molecule activity;GO:0005200//structural constituent of cytoskeleton;GO:0005488//binding;…	GO:0000226//microtubule cytoskeleton organization;GO:0000910//cytokinesis;GO:0006810//transport;GO:0006996//organelle organization;GO:0007010//cytoskeleton organization;GO:0007017//microtubule-based process;GO:0008150//biological_process;GO:0009987//cellular process;GO:0010033//response to organic substance;GO:0016043//cellular component organization;GO:0030705//cytoskeleton-dependent intracellul…	--
ncbi_110157278	77	48	119	3952	4457	3825	1.738	1.122	3.147	100.273	115.893	101.435	2.00233	105.867	5.72443	4.08398e-71	5.00202e-69	LOC110157278	equilibrative nucleoside transporter 1, transcript variant X1	-	-	-	-	GO:0005575//cellular_component;GO:0005886//plasma membrane;GO:0016020//membrane;GO:0016323//basolateral plasma membrane;GO:0016324//apical plasma membrane;GO:0045177//apical part of cell;GO:0045202//synapse;GO:0071944//cell periphery;GO:0098590//plasma membrane region;GO:0098794//postsynapse	GO:0003674//molecular_function;GO:0005215//transporter activity;GO:0005337//nucleoside transmembrane transporter activity;GO:0015932//nucleobase-containing compound transmembrane transporter activity;GO:0022857//transmembrane transporter activity;GO:1901505//carbohydrate derivative transmembrane transporter activity	GO:0001666//response to hypoxia;GO:0001678//intracellular glucose homeostasis;GO:0003008//system process;GO:0006139//nucleobase-containing compound metabolic process;GO:0006725//cellular aromatic compound metabolic process;GO:0006807//nitrogen compound metabolic process;GO:0006810//transport;GO:0006950//response to stress;GO:0007154//cell communication;GO:0007165//signal transduction;GO:0007166//…	--
ncbi_110161839	7945	7358	6910	504	415	329	212.409	204.583	217.753	15.216	12.83	10.373	211.582	12.8063	-4.04629	4.67411e-71	5.6983e-69	parpbp	PARP1 binding protein	-	-	-	-	GO:0005737//cytoplasm	GO:0003677//DNA binding;GO:0003678//DNA helicase activity;GO:0005524//ATP binding	GO:0006268//DNA unwinding involved in DNA replication;GO:0006281//DNA repair	--
ncbi_110169513	26077	23602	22393	1819	1375	1247	739.153	695.754	748.162	58.222	45.068	41.684	727.69	48.3247	-3.91249	9.69334e-71	1.17629e-68	zpd	zona pellucida glycoprotein d	-	-	-	-	-	-	-	--
ncbi_110163617	72	68	86	1424	1350	1337	1.195	1.174	1.683	26.694	25.914	26.174	1.35067	26.2607	4.28116	1.51969e-70	1.83569e-68	hnrnpul1	heterogeneous nuclear ribonucleoprotein U-like 1	-	-	-	-	GO:0005575//cellular_component;GO:0005622//intracellular anatomical structure;GO:0005634//nucleus;GO:0005654//nucleoplasm;GO:0031974//membrane-enclosed lumen;GO:0031981//nuclear lumen;GO:0043226//organelle;GO:0043227//membrane-bounded organelle;GO:0043229//intracellular organelle;GO:0043231//intracellular membrane-bounded organelle;GO:0043233//organelle lumen;GO:0070013//intracellular organelle l…	GO:0003674//molecular_function;GO:0003676//nucleic acid binding;GO:0003723//RNA binding;GO:0005488//binding;GO:0005515//protein binding;GO:0016301//kinase activity;GO:0016773//phosphotransferase activity, alcohol group as acceptor;GO:0019899//enzyme binding;GO:0097159//organic cyclic compound binding;GO:1901363//heterocyclic compound binding	GO:0000375//RNA splicing, via transesterification reactions;GO:0000377//RNA splicing, via transesterification reactions with bulged adenosine as nucleophile;GO:0000398//mRNA splicing, via spliceosome;GO:0001717//conversion of seryl-tRNAsec to selenocys-tRNAsec;GO:0006139//nucleobase-containing compound metabolic process;GO:0006351//DNA-templated transcription;GO:0006355//regulation of DNA-templat…	--
ncbi_110175667	29	32	23	3748	1560	2673	0.236	0.271	0.225	34.707	14.914	26.036	0.244	25.219	6.69149	1.69875e-70	2.04261e-68	myh11a	myosin, heavy chain 11a, smooth muscle, transcript variant X2	Cellular Processes;Cellular Processes;Cellular Processes;Cellular Processes;Organismal Systems	Cell motility;Cell motility;Cellular community - eukaryotes;Cell motility;Circulatory system	ko04820//Cytoskeleton in muscle cells;ko04810//Regulation of actin cytoskeleton;ko04530//Tight junction;ko04814//Motor proteins;ko04270//Vascular smooth muscle contraction	K10352;K10352;K10352;K10352;K10352	GO:0001725//stress fiber;GO:0005575//cellular_component;GO:0005622//intracellular anatomical structure;GO:0005737//cytoplasm;GO:0005829//cytosol;GO:0005856//cytoskeleton;GO:0005859//muscle myosin complex;GO:0005903//brush border;GO:0015629//actin cytoskeleton;GO:0016459//myosin complex;GO:0016460//myosin II complex;GO:0030016//myofibril;GO:0030485//smooth muscle contractile fiber;GO:0031410//cyto…	GO:0000146//microfilament motor activity;GO:0000166//nucleotide binding;GO:0000287//magnesium ion binding;GO:0003674//molecular_function;GO:0003774//cytoskeletal motor activity;GO:0003777//microtubule motor activity;GO:0003779//actin binding;GO:0003824//catalytic activity;GO:0005198//structural molecule activity;GO:0005488//binding;GO:0005515//protein binding;GO:0005516//calmodulin binding;GO:000…	GO:0003008//system process;GO:0003012//muscle system process;GO:0006936//muscle contraction;GO:0006939//smooth muscle contraction;GO:0006996//organelle organization;GO:0007010//cytoskeleton organization;GO:0007017//microtubule-based process;GO:0007018//microtubule-based movement;GO:0007059//chromosome segregation;GO:0007275//multicellular organism development;GO:0007507//heart development;GO:0008…	--
ncbi_110165286	13890	11440	11353	716	656	461	391.139	335.031	376.831	22.768	21.361	15.309	367.667	19.8127	-4.2139	1.75881e-70	2.10521e-68	LOC110165286	perilipin-2-like	Organismal Systems	Endocrine system	ko03320//PPAR signaling pathway	K17284	-	-	GO:0006281//DNA repair	--
ncbi_110170710	30	29	44	1031	1275	1267	0.873	0.878	1.509	33.874	42.898	43.474	1.08667	40.082	5.20497	1.99163e-70	2.37311e-68	zgc:101810	uncharacterized protein LOC493612 homolog	Cellular Processes;Human Diseases;Cellular Processes;Cellular Processes	Transport and catabolism;Infectious disease: bacterial;Cell motility;Cellular community - eukaryotes	ko04144//Endocytosis;ko05132//Salmonella infection;ko04810//Regulation of actin cytoskeleton;ko04530//Tight junction	K17260;K17260;K17260;K17260	-	-	-	--
ncbi_110161835	31	23	39	1204	1534	1126	0.642	0.497	0.955	28.175	36.779	27.546	0.698	30.8333	5.46512	2.05576e-70	2.43848e-68	il15ra	interleukin 15 receptor subunit alpha, transcript variant X1	Environmental Information Processing;Organismal Systems	Signaling molecules and interaction;Immune system	ko04060//Cytokine-cytokine receptor interaction;ko04672//Intestinal immune network for IgA production	K05074;K05074	GO:0000139//Golgi membrane;GO:0005575//cellular_component;GO:0005576//extracellular region;GO:0005615//extracellular space;GO:0005622//intracellular anatomical structure;GO:0005634//nucleus;GO:0005635//nuclear envelope;GO:0005737//cytoplasm;GO:0005768//endosome;GO:0005783//endoplasmic reticulum;GO:0005789//endoplasmic reticulum membrane;GO:0005794//Golgi apparatus;GO:0005886//plasma membrane;GO:0…	GO:0003674//molecular_function;GO:0004888//transmembrane signaling receptor activity;GO:0004896//cytokine receptor activity;GO:0038023//signaling receptor activity;GO:0060089//molecular transducer activity	GO:0002682//regulation of immune system process;GO:0002684//positive regulation of immune system process;GO:0002694//regulation of leukocyte activation;GO:0002696//positive regulation of leukocyte activation;GO:0007154//cell communication;GO:0007165//signal transduction;GO:0007166//cell surface receptor signaling pathway;GO:0007259//receptor signaling pathway via JAK-STAT;GO:0007275//multicellula…	--
ncbi_129412651	2040	1743	2028	68	49	32	93.121	82.754	109.127	3.505	2.586	1.723	95.0007	2.60467	-5.18877	2.4161e-70	2.85305e-68	LOC129412651	zinc finger protein 239-like	-	-	-	-	-	GO:0003676//nucleic acid binding;GO:0003677//DNA binding;GO:0003899//DNA-directed 5'-3' RNA polymerase activity;GO:0008270//zinc ion binding;GO:0016151//nickel cation binding;GO:0020037//heme binding	GO:0006281//DNA repair;GO:0006351//DNA-templated transcription;GO:0051604//protein maturation	zf-C2H2
ncbi_110161076	47	44	69	1990	1763	1443	1.33	1.27	2.362	64.576	58.495	48.868	1.654	57.313	5.11483	2.44555e-70	2.87494e-68	cd99	CD99 molecule, transcript variant X1	Environmental Information Processing	Signaling molecules and interaction	ko04514//Cell adhesion molecules	K06520	GO:0005575//cellular_component;GO:0005622//intracellular anatomical structure;GO:0005737//cytoplasm;GO:0005886//plasma membrane;GO:0009986//cell surface;GO:0016020//membrane;GO:0071944//cell periphery	-	GO:0002682//regulation of immune system process;GO:0007155//cell adhesion;GO:0008150//biological_process;GO:0048583//regulation of response to stimulus;GO:0050776//regulation of immune response;GO:0050789//regulation of biological process;GO:0065007//biological regulation	--
ncbi_110167282	25	21	46	1959	1982	1452	0.788	0.684	1.712	69.086	71.598	53.473	1.06133	64.719	5.93024	2.844e-70	3.32849e-68	cunh6orf62	chromosome unknown C6orf62 homolog	-	-	-	-	GO:0005575//cellular_component;GO:0005622//intracellular anatomical structure	-	-	--
ncbi_110154692	18	27	31	926	988	1036	0.453	0.707	0.92	26.322	28.759	30.755	0.693333	28.612	5.36693	2.9925e-70	3.48679e-68	LOC110154692	flavin-containing monooxygenase 5-like	Metabolism;Metabolism;Metabolism	Global and overview maps;Xenobiotics biodegradation and metabolism;Metabolism of other amino acids	ko01100//Metabolic pathways;ko00982//Drug metabolism - cytochrome P450;ko00430//Taurine and hypotaurine metabolism	K00485;K00485;K00485	GO:0005737//cytoplasm;GO:0009342//glutamate synthase complex (NADPH)	GO:0003824//catalytic activity;GO:0004355//glutamate synthase (NADPH) activity;GO:0004499//N,N-dimethylaniline monooxygenase activity;GO:0004729//oxygen-dependent protoporphyrinogen oxidase activity;GO:0004791//thioredoxin-disulfide reductase (NADP) activity;GO:0008785//alkyl hydroperoxide reductase activity;GO:0015036//disulfide oxidoreductase activity;GO:0016166//phytoene dehydrogenase activity…	GO:0000271//polysaccharide biosynthetic process;GO:0000302//response to reactive oxygen species;GO:0006537//glutamate biosynthetic process;GO:0006779//porphyrin-containing compound biosynthetic process;GO:0006790//sulfur compound metabolic process;GO:0009228//thiamine biosynthetic process;GO:0016117//carotenoid biosynthetic process;GO:0019430//removal of superoxide radicals	--
ncbi_110168364	6	2	9	1254	1264	1723	0.063	0.022	0.112	14.973	15.455	21.485	0.0656667	17.3043	8.04176	3.23273e-70	3.75011e-68	erbb3a	erb-b2 receptor tyrosine kinase 3a	Environmental Information Processing;Environmental Information Processing;Environmental Information Processing	Signal transduction;Signal transduction;Signal transduction	ko04020//Calcium signaling pathway;ko04010//MAPK signaling pathway;ko04012//ErbB signaling pathway	K05084;K05084;K05084	-	GO:0004672//protein kinase activity;GO:0005524//ATP binding	GO:0006468//protein phosphorylation	--
ncbi_110167100	45	39	51	1268	1417	1065	0.692	0.624	0.925	22.026	25.206	19.32	0.747	22.184	4.89227	3.43236e-70	3.96422e-68	limd2	LIM domain containing 2	-	-	-	-	GO:0005575//cellular_component;GO:0005622//intracellular anatomical structure;GO:0005634//nucleus;GO:0005737//cytoplasm;GO:0043226//organelle;GO:0043227//membrane-bounded organelle;GO:0043229//intracellular organelle;GO:0043231//intracellular membrane-bounded organelle	GO:0003674//molecular_function;GO:0005488//binding;GO:0016614//oxidoreductase activity, acting on CH-OH group of donors;GO:0043167//ion binding;GO:0043169//cation binding;GO:0046872//metal ion binding;GO:0050660//flavin adenine dinucleotide binding	-	--
ncbi_110171224	229	118	228	5946	7263	7443	22.945	12.296	26.927	672.752	841.507	879.474	20.7227	797.911	5.26695	6.46706e-70	7.43656e-68	LOC110171224	zinc finger CCHC domain-containing protein 24-like	-	-	-	-	-	GO:0003674//molecular_function;GO:0003676//nucleic acid binding;GO:0005488//binding;GO:0008270//zinc ion binding;GO:0043167//ion binding;GO:0043169//cation binding;GO:0046872//metal ion binding;GO:0046914//transition metal ion binding;GO:0097159//organic cyclic compound binding;GO:1901363//heterocyclic compound binding	-	--
ncbi_110171734	6	14	11	1298	917	1039	0.166	0.403	0.359	40.581	29.358	33.924	0.309333	34.621	6.80634	8.46199e-70	9.68825e-68	LOC110171734	steroid 21-hydroxylase	Metabolism;Metabolism	Global and overview maps;Lipid metabolism	ko01100//Metabolic pathways;ko00140//Steroid hormone biosynthesis	K00513;K00513	GO:0005575//cellular_component;GO:0005622//intracellular anatomical structure;GO:0005737//cytoplasm;GO:0005783//endoplasmic reticulum;GO:0005789//endoplasmic reticulum membrane;GO:0012505//endomembrane system;GO:0016020//membrane;GO:0031090//organelle membrane;GO:0031984//organelle subcompartment;GO:0042175//nuclear outer membrane-endoplasmic reticulum membrane network;GO:0043226//organelle;GO:00…	GO:0003674//molecular_function;GO:0003824//catalytic activity;GO:0004497//monooxygenase activity;GO:0004509//steroid 21-monooxygenase activity;GO:0005488//binding;GO:0005496//steroid binding;GO:0005506//iron ion binding;GO:0008289//lipid binding;GO:0008395//steroid hydroxylase activity;GO:0016491//oxidoreductase activity;GO:0016705//oxidoreductase activity, acting on paired donors, with incorpora…	GO:0006629//lipid metabolic process;GO:0006694//steroid biosynthetic process;GO:0006700//C21-steroid hormone biosynthetic process;GO:0006704//glucocorticoid biosynthetic process;GO:0006705//mineralocorticoid biosynthetic process;GO:0008150//biological_process;GO:0008152//metabolic process;GO:0008202//steroid metabolic process;GO:0008207//C21-steroid hormone metabolic process;GO:0008211//glucocort…	--
ncbi_110165775	33	20	17	1342	1088	1084	0.522	0.329	0.317	23.95	19.883	20.203	0.389333	21.3453	5.77677	9.74525e-70	1.10949e-67	LOC110165775	interferon-induced GTP-binding protein Mx-like	Genetic Information Processing	Information processing in viruses	ko03250//Viral life cycle - HIV-1	K14754	GO:0005737//cytoplasm	GO:0003924//GTPase activity;GO:0005524//ATP binding;GO:0005525//GTP binding;GO:0016887//ATP hydrolysis activity;GO:0043022//ribosome binding	GO:0042254//ribosome biogenesis	--
ncbi_110172903	28351	21523	21220	770	905	472	1380.81	1090.18	1218.2	42.348	50.969	27.11	1229.73	40.1423	-4.93707	9.77485e-70	1.10949e-67	pabpn1l	PABPN1 like, cytoplasmic	Genetic Information Processing	Translation	ko03015//mRNA surveillance pathway	K14396	GO:0005575//cellular_component;GO:0005622//intracellular anatomical structure;GO:0005737//cytoplasm	GO:0003674//molecular_function;GO:0003676//nucleic acid binding;GO:0003723//RNA binding;GO:0003727//single-stranded RNA binding;GO:0005488//binding;GO:0008143//poly(A) binding;GO:0070717//poly-purine tract binding;GO:0097159//organic cyclic compound binding;GO:1901363//heterocyclic compound binding	GO:0008380//RNA splicing	--
ncbi_110162717	9	7	14	912	825	880	0.162	0.131	0.297	18.565	17.198	18.708	0.196667	18.157	6.52863	1.09351e-69	1.23585e-67	slc43a1a	solute carrier family 43 member 1a	-	-	-	-	GO:0005789//endoplasmic reticulum membrane;GO:0009512//cytochrome b6f complex	GO:0022857//transmembrane transporter activity	GO:0055085//transmembrane transport	--
ncbi_110172867	34	32	50	1257	1099	1160	0.729	0.713	1.263	30.414	27.23	29.312	0.901667	28.9853	5.00659	1.13366e-69	1.27576e-67	lamp1a	lysosomal associated membrane protein 1a	Cellular Processes;Cellular Processes;Cellular Processes	Transport and catabolism;Transport and catabolism;Transport and catabolism	ko04140//Autophagy - animal;ko04145//Phagosome;ko04142//Lysosome	K06528;K06528;K06528	GO:0000323//lytic vacuole;GO:0005575//cellular_component;GO:0005622//intracellular anatomical structure;GO:0005737//cytoplasm;GO:0005764//lysosome;GO:0005765//lysosomal membrane;GO:0005766//primary lysosome;GO:0005767//secondary lysosome;GO:0005768//endosome;GO:0005770//late endosome;GO:0005771//multivesicular body;GO:0005773//vacuole;GO:0005774//vacuolar membrane;GO:0005776//autophagosome;GO:000…	GO:0001618//virus receptor activity;GO:0003674//molecular_function;GO:0005488//binding;GO:0005515//protein binding;GO:0015137//citrate transmembrane transporter activity;GO:0019899//enzyme binding;GO:0019904//protein domain specific binding	GO:0000003//reproduction;GO:0001775//cell activation;GO:0001910//regulation of leukocyte mediated cytotoxicity;GO:0001912//positive regulation of leukocyte mediated cytotoxicity;GO:0002252//immune effector process;GO:0002263//cell activation involved in immune response;GO:0002274//myeloid leukocyte activation;GO:0002275//myeloid cell activation involved in immune response;GO:0002283//neutrophil a…	--
ncbi_110174269	418	349	262	7169	7024	6025	6.751	5.862	4.988	130.744	131.177	114.753	5.867	125.558	4.41959	1.5671e-69	1.75601e-67	LOC110174269	probable E3 ubiquitin-protein ligase HERC6	-	-	-	-	GO:0005575//cellular_component;GO:0005622//intracellular anatomical structure;GO:0005634//nucleus;GO:0005737//cytoplasm;GO:0005829//cytosol;GO:0043226//organelle;GO:0043227//membrane-bounded organelle;GO:0043229//intracellular organelle;GO:0043231//intracellular membrane-bounded organelle	GO:0003674//molecular_function;GO:0003824//catalytic activity;GO:0004842//ubiquitin-protein transferase activity;GO:0005488//binding;GO:0005515//protein binding;GO:0016740//transferase activity;GO:0019787//ubiquitin-like protein transferase activity;GO:0030332//cyclin binding;GO:0061630//ubiquitin protein ligase activity;GO:0061659//ubiquitin-like protein ligase activity;GO:0140096//catalytic act…	GO:0002244//hematopoietic progenitor cell differentiation;GO:0002376//immune system process;GO:0002520//immune system development;GO:0006807//nitrogen compound metabolic process;GO:0006950//response to stress;GO:0006952//defense response;GO:0006955//immune response;GO:0007275//multicellular organism development;GO:0008150//biological_process;GO:0008152//metabolic process;GO:0009605//response to e…	--
ncbi_110163827	2	7	7	1082	1136	1188	0.014	0.053	0.06	8.834	9.497	10.132	0.0423333	9.48767	7.80812	1.74883e-69	1.95135e-67	col18a1a	collagen type XVIII alpha 1 chain a	-	-	-	-	-	GO:0005515//protein binding	-	--
ncbi_110162667	7	8	15	2283	1159	1599	0.225	0.268	0.569	83.033	43.166	60.735	0.354	62.3113	7.4596	1.78462e-69	1.98289e-67	LOC110162667	procathepsin L-like	Cellular Processes;Cellular Processes;Cellular Processes	Cell growth and death;Transport and catabolism;Transport and catabolism	ko04210//Apoptosis;ko04145//Phagosome;ko04142//Lysosome	K01368;K01368;K01368	-	GO:0008234//cysteine-type peptidase activity;GO:0070005//cysteine-type aminopeptidase activity	GO:0006508//proteolysis	--
ncbi_110153186	37	18	45	1935	1544	1771	1.427	0.722	2.046	84.286	68.871	80.564	1.39833	77.907	5.79997	1.83347e-69	2.02838e-67	LOC110153186	corticotropin-releasing factor-binding protein-like	-	-	-	-	-	GO:0051424//corticotropin-releasing hormone binding	-	--
ncbi_110173441	19	23	26	1167	919	874	0.364	0.459	0.588	25.269	20.377	19.764	0.470333	21.8033	5.53472	1.84097e-69	2.02838e-67	LOC110173441	phosphatidylinositol 3-kinase regulatory subunit gamma-like	Cellular Processes;Cellular Processes;Human Diseases;Cellular Processes;Cellular Processes;Environmental Information Processing;Cellular Processes;Environmental Information Processing;Organismal Systems;Organismal Systems;Environmental Information Processing;Organismal Systems;Environmental Information Processing;Organismal Systems;Environmental Information Processing	Cell motility;Cellular community - eukaryotes;Infectious disease: viral;Cell growth and death;Transport and catabolism;Signal transduction;Cell growth and death;Signal transduction;Endocrine system;Immune system;Signal transduction;Endocrine system;Signal transduction;Immune system;Signal transduction	ko04810//Regulation of actin cytoskeleton;ko04510//Focal adhesion;ko05168//Herpes simplex virus 1 infection;ko04218//Cellular senescence;ko04140//Autophagy - animal;ko04150//mTOR signaling pathway;ko04210//Apoptosis;ko04068//FoxO signaling pathway;ko04910//Insulin signaling pathway;ko04625//C-type lectin receptor signaling pathway;ko04070//Phosphatidylinositol signaling system;ko04914//Progestero…	K02649;K02649;K02649;K02649;K02649;K02649;K02649;K02649;K02649;K02649;K02649;K02649;K02649;K02649;K02649	-	GO:0005524//ATP binding	GO:0007059//chromosome segregation;GO:0030261//chromosome condensation	--
ncbi_110153237	38	40	54	1319	1145	1103	1.699	1.86	2.845	66.579	59.184	58.145	2.13467	61.3027	4.84387	2.03664e-69	2.23462e-67	LOC110153237	retinol dehydrogenase 7-like	-	-	-	-	GO:0005737//cytoplasm	GO:0003858//3-hydroxybutyrate dehydrogenase activity;GO:0004316//3-oxoacyl-[acyl-carrier-protein] reductase (NADPH) activity;GO:0008667//2,3-dihydro-2,3-dihydroxybenzoate dehydrogenase activity;GO:0016491//oxidoreductase activity;GO:0016628//oxidoreductase activity, acting on the CH-CH group of donors, NAD or NADP as acceptor;GO:0016630//protochlorophyllide reductase activity;GO:0018454//acetoace…	GO:0000272//polysaccharide catabolic process;GO:0006633//fatty acid biosynthetic process;GO:0015995//chlorophyll biosynthetic process;GO:0019290//siderophore biosynthetic process;GO:0042619//poly-hydroxybutyrate biosynthetic process;GO:0045150//acetoin catabolic process	--
ncbi_110162618	28	34	32	1084	852	986	0.356	0.445	0.479	15.393	12.418	14.63	0.426667	14.147	5.05124	3.24179e-69	3.54216e-67	arnt2	aryl-hydrocarbon receptor nuclear translocator 2, transcript variant X1	-	-	-	-	GO:0005575//cellular_component;GO:0005622//intracellular anatomical structure;GO:0005634//nucleus;GO:0005654//nucleoplasm;GO:0005667//transcription regulator complex;GO:0005737//cytoplasm;GO:0016604//nuclear body;GO:0031974//membrane-enclosed lumen;GO:0031981//nuclear lumen;GO:0032991//protein-containing complex;GO:0043226//organelle;GO:0043227//membrane-bounded organelle;GO:0043229//intracellula…	GO:0000976//transcription cis-regulatory region binding;GO:0000977//RNA polymerase II transcription regulatory region sequence-specific DNA binding;GO:0000978//RNA polymerase II cis-regulatory region sequence-specific DNA binding;GO:0000981//DNA-binding transcription factor activity, RNA polymerase II-specific;GO:0000987//cis-regulatory region sequence-specific DNA binding;GO:0001067//transcripti…	GO:0000003//reproduction;GO:0000902//cell morphogenesis;GO:0001666//response to hypoxia;GO:0001701//in utero embryonic development;GO:0001817//regulation of cytokine production;GO:0001819//positive regulation of cytokine production;GO:0001889//liver development;GO:0001890//placenta development;GO:0001892//embryonic placenta development;GO:0001936//regulation of endothelial cell proliferation;GO:0…	bHLH
ncbi_110155251	800	482	737	13722	15606	18063	88.204	55.268	95.78	1708.42	1989.67	2348.62	79.7507	2015.57	4.65955	5.51148e-69	5.99726e-67	LOC110155251	interferon alpha-inducible protein 27-like protein 2A, transcript variant X3	-	-	-	-	GO:0016020//membrane	-	-	--
ncbi_110159457	59	93	73	2245	1986	1673	0.417	0.684	0.609	17.937	16.249	13.96	0.57	16.0487	4.81535	7.1722e-69	7.77224e-67	zbtb4	zinc finger and BTB domain containing 4	-	-	-	-	GO:0005575//cellular_component;GO:0005622//intracellular anatomical structure;GO:0005634//nucleus;GO:0005654//nucleoplasm;GO:0005694//chromosome;GO:0005737//cytoplasm;GO:0005829//cytosol;GO:0016604//nuclear body;GO:0031974//membrane-enclosed lumen;GO:0031981//nuclear lumen;GO:0043226//organelle;GO:0043227//membrane-bounded organelle;GO:0043228//non-membrane-bounded organelle;GO:0043229//intracell…	GO:0000166//nucleotide binding;GO:0000976//transcription cis-regulatory region binding;GO:0000977//RNA polymerase II transcription regulatory region sequence-specific DNA binding;GO:0000981//DNA-binding transcription factor activity, RNA polymerase II-specific;GO:0001067//transcription regulatory region nucleic acid binding;GO:0001227//DNA-binding transcription repressor activity, RNA polymerase …	GO:0000122//negative regulation of transcription by RNA polymerase II;GO:0006139//nucleobase-containing compound metabolic process;GO:0006351//DNA-templated transcription;GO:0006355//regulation of DNA-templated transcription;GO:0006357//regulation of transcription by RNA polymerase II;GO:0006725//cellular aromatic compound metabolic process;GO:0006807//nitrogen compound metabolic process;GO:00069…	zf-C2H2
ncbi_110168433	26	20	30	928	906	829	1.049	0.839	1.427	42.286	42.276	39.45	1.105	41.3373	5.22533	7.6308e-69	8.23532e-67	LOC110168433	protein shisa-5-like	-	-	-	-	-	-	-	--
ncbi_110167422	15210	13812	15259	825	834	518	767.485	724.816	907.556	47.008	48.663	30.824	799.952	42.165	-4.2458	8.56241e-69	9.20302e-67	cks1b	CDC28 protein kinase regulatory subunit 1B	-	-	-	-	GO:0000151//ubiquitin ligase complex;GO:0000307//cyclin-dependent protein kinase holoenzyme complex;GO:0005575//cellular_component;GO:0005622//intracellular anatomical structure;GO:0005634//nucleus;GO:0005654//nucleoplasm;GO:0019005//SCF ubiquitin ligase complex;GO:0031461//cullin-RING ubiquitin ligase complex;GO:0031974//membrane-enclosed lumen;GO:0031981//nuclear lumen;GO:0032991//protein-conta…	GO:0003674//molecular_function;GO:0005488//binding;GO:0005515//protein binding;GO:0008047//enzyme activator activity;GO:0016538//cyclin-dependent protein serine/threonine kinase regulator activity;GO:0019207//kinase regulator activity;GO:0019209//kinase activator activity;GO:0019887//protein kinase regulator activity;GO:0019899//enzyme binding;GO:0019900//kinase binding;GO:0019901//protein kinase…	GO:0000003//reproduction;GO:0000079//regulation of cyclin-dependent protein serine/threonine kinase activity;GO:0000212//meiotic spindle organization;GO:0000226//microtubule cytoskeleton organization;GO:0000278//mitotic cell cycle;GO:0000280//nuclear division;GO:0001932//regulation of protein phosphorylation;GO:0001934//positive regulation of protein phosphorylation;GO:0002009//morphogenesis of a…	--
ncbi_110162680	89	76	86	1603	2460	2104	3.771	3.349	4.296	76.71	120.542	105.149	3.80533	100.8	4.72733	9.23919e-69	9.89007e-67	LOC110162680	annexin A2-A-like, transcript variant X1	Human Diseases	Infectious disease: bacterial	ko05132//Salmonella infection	K17092	-	GO:0005509//calcium ion binding;GO:0005544//calcium-dependent phospholipid binding	-	--
ncbi_110164061	151	97	120	2650	2260	2542	1.38	0.924	1.322	27.303	23.859	27.338	1.20867	26.1667	4.43624	1.00642e-68	1.07296e-66	LOC110164061	protein mono-ADP-ribosyltransferase PARP14-like, transcript variant X1	-	-	-	-	-	GO:0003950//NAD+ ADP-ribosyltransferase activity	-	--
MSTRG.6893	84080	72276	155961	2452	2573	2000	4709.27	4210.09	10296.4	155.063	166.673	132.131	6405.26	151.289	-5.40388	2.99796e-68	3.18328e-66	--	KAJ0060725.1 taxid=150288 hypothetical protein NL108_017824 [Boleophthalmus pectinirostris]	-	-	-	-	-	-	-	--
ncbi_110170551	14	9	14	1662	1786	939	0.216	0.144	0.394	29.179	31.84	17.072	0.251333	26.0303	6.69445	3.40798e-68	3.60411e-66	epsti1	epithelial stromal interaction 1, transcript variant X1	-	-	-	-	-	GO:0043130//ubiquitin binding	-	--
ncbi_110155119	103	133	114	1857	2258	1879	1.305	1.752	1.702	26.566	33.079	28.073	1.58633	29.2393	4.20414	3.69744e-68	3.89458e-66	cav1	caveolin 1	Cellular Processes;Cellular Processes	Transport and catabolism;Cellular community - eukaryotes	ko04144//Endocytosis;ko04510//Focal adhesion	K06278;K06278	GO:0000139//Golgi membrane;GO:0001669//acrosomal vesicle;GO:0002080//acrosomal membrane;GO:0005575//cellular_component;GO:0005622//intracellular anatomical structure;GO:0005634//nucleus;GO:0005737//cytoplasm;GO:0005739//mitochondrion;GO:0005768//endosome;GO:0005769//early endosome;GO:0005777//peroxisome;GO:0005778//peroxisomal membrane;GO:0005783//endoplasmic reticulum;GO:0005789//endoplasmic ret…	GO:0000149//SNARE binding;GO:0001664//G protein-coupled receptor binding;GO:0003674//molecular_function;GO:0005102//signaling receptor binding;GO:0005113//patched binding;GO:0005198//structural molecule activity;GO:0005488//binding;GO:0005496//steroid binding;GO:0005515//protein binding;GO:0008047//enzyme activator activity;GO:0008200//ion channel inhibitor activity;GO:0008289//lipid binding;GO:0…	GO:0000003//reproduction;GO:0000122//negative regulation of transcription by RNA polymerase II;GO:0000226//microtubule cytoskeleton organization;GO:0001525//angiogenesis;GO:0001568//blood vessel development;GO:0001570//vasculogenesis;GO:0001666//response to hypoxia;GO:0001765//membrane raft assembly;GO:0001932//regulation of protein phosphorylation;GO:0001933//negative regulation of protein phosp…
ncbi_110163555	57	60	77	1297	1443	1254	1.081	1.182	1.722	27.779	31.615	28.036	1.32833	29.1433	4.45548	4.30852e-68	4.52017e-66	ehd2b	EH-domain containing 2b, transcript variant X1	Cellular Processes	Transport and catabolism	ko04144//Endocytosis	K12469	GO:0005575//cellular_component;GO:0005576//extracellular region;GO:0005622//intracellular anatomical structure;GO:0005634//nucleus;GO:0005737//cytoplasm;GO:0005768//endosome;GO:0005829//cytosol;GO:0005856//cytoskeleton;GO:0005886//plasma membrane;GO:0005901//caveola;GO:0010008//endosome membrane;GO:0012505//endomembrane system;GO:0015630//microtubule cytoskeleton;GO:0016020//membrane;GO:0019898//…	GO:0000166//nucleotide binding;GO:0001882//nucleoside binding;GO:0001883//purine nucleoside binding;GO:0003674//molecular_function;GO:0003676//nucleic acid binding;GO:0003824//catalytic activity;GO:0003924//GTPase activity;GO:0005488//binding;GO:0005509//calcium ion binding;GO:0005515//protein binding;GO:0005524//ATP binding;GO:0005525//GTP binding;GO:0016787//hydrolase activity;GO:0016887//ATP h…	GO:0006400//tRNA modification;GO:0006810//transport;GO:0006897//endocytosis;GO:0006950//response to stress;GO:0006996//organelle organization;GO:0007009//plasma membrane organization;GO:0007010//cytoskeleton organization;GO:0007596//blood coagulation;GO:0007599//hemostasis;GO:0008104//protein localization;GO:0008150//biological_process;GO:0009611//response to wounding;GO:0009987//cellular process…	--
ncbi_110158039	2707	2475	3394	36394	43558	37913	69.614	66.193	102.878	1056.84	1295.26	1149.76	79.5617	1167.29	3.87494	4.88538e-68	5.08485e-66	krt8	keratin 8, transcript variant X1	-	-	-	-	GO:0005575//cellular_component;GO:0005622//intracellular anatomical structure;GO:0005634//nucleus;GO:0005654//nucleoplasm;GO:0005737//cytoplasm;GO:0005856//cytoskeleton;GO:0005882//intermediate filament;GO:0016363//nuclear matrix;GO:0019028//viral capsid;GO:0019031//viral envelope;GO:0031974//membrane-enclosed lumen;GO:0031981//nuclear lumen;GO:0034399//nuclear periphery;GO:0043226//organelle;GO:…	GO:0003674//molecular_function;GO:0003824//catalytic activity;GO:0005198//structural molecule activity;GO:0005524//ATP binding;GO:0008134//transcription factor binding;GO:0042803//protein homodimerization activity;GO:0070840//dynein complex binding	GO:0006606//protein import into nucleus;GO:0006777//Mo-molybdopterin cofactor biosynthetic process;GO:0007059//chromosome segregation;GO:0019069//viral capsid assembly;GO:0030261//chromosome condensation;GO:0044238//primary metabolic process	--
ncbi_110170941	18642	15648	11536	354	490	240	449.09	392.04	327.569	9.63	13.65	6.818	389.566	10.0327	-5.27909	4.88415e-68	5.08485e-66	LOC110170941	gap junction gamma-1 protein-like	-	-	-	-	GO:0005575//cellular_component;GO:0005886//plasma membrane;GO:0005911//cell-cell junction;GO:0005921//gap junction;GO:0005922//connexin complex;GO:0016020//membrane;GO:0030054//cell junction;GO:0032991//protein-containing complex;GO:0071944//cell periphery;GO:0098796//membrane protein complex;GO:0098797//plasma membrane protein complex	-	GO:0007154//cell communication;GO:0008150//biological_process;GO:0009987//cellular process	--
ncbi_110161612	127	107	113	1588	1853	1759	2.46	2.155	2.58	34.729	41.498	40.175	2.39833	38.8007	4.01598	5.02988e-68	5.21464e-66	pim3	Pim-3 proto-oncogene, serine/threonine kinase	-	-	-	-	GO:0005575//cellular_component;GO:0005622//intracellular anatomical structure;GO:0005737//cytoplasm;GO:0005829//cytosol	GO:0000166//nucleotide binding;GO:0003674//molecular_function;GO:0003824//catalytic activity;GO:0004672//protein kinase activity;GO:0004674//protein serine/threonine kinase activity;GO:0005488//binding;GO:0005524//ATP binding;GO:0016301//kinase activity;GO:0016740//transferase activity;GO:0016772//transferase activity, transferring phosphorus-containing groups;GO:0016773//phosphotransferase activ…	GO:0002791//regulation of peptide secretion;GO:0002792//negative regulation of peptide secretion;GO:0006325//chromatin organization;GO:0006468//protein phosphorylation;GO:0006793//phosphorus metabolic process;GO:0006796//phosphate-containing compound metabolic process;GO:0006807//nitrogen compound metabolic process;GO:0006915//apoptotic process;GO:0006996//organelle organization;GO:0007049//cell …	--
ncbi_110166086	11	11	13	1209	1122	772	0.339	0.352	0.472	42.037	39.95	28.033	0.387667	36.6733	6.56377	5.26817e-68	5.44026e-66	cunh19orf67	chromosome unknown C19orf67 homolog	-	-	-	-	-	-	-	--
ncbi_110169558	70	75	92	1440	1496	1333	1.054	1.175	1.633	24.489	26.053	23.675	1.28733	24.739	4.26433	7.6178e-68	7.83592e-66	spon1b	spondin 1b	-	-	-	-	-	-	GO:0007165//signal transduction	--
ncbi_110156579	9	11	9	1468	1011	895	0.112	0.142	0.132	20.605	14.532	13.12	0.128667	16.0857	6.96599	8.64507e-68	8.858e-66	gtpbp1	GTP binding protein 1	-	-	-	-	GO:0000177//cytoplasmic exosome (RNase complex);GO:0000178//exosome (RNase complex);GO:0005575//cellular_component;GO:0005622//intracellular anatomical structure;GO:0005737//cytoplasm;GO:0005829//cytosol;GO:0032991//protein-containing complex;GO:1902494//catalytic complex;GO:1905354//exoribonuclease complex	GO:0000166//nucleotide binding;GO:0001882//nucleoside binding;GO:0001883//purine nucleoside binding;GO:0003674//molecular_function;GO:0003723//RNA binding;GO:0003743//translation initiation factor activity;GO:0003746//translation elongation factor activity;GO:0003747//translation release factor activity;GO:0003824//catalytic activity;GO:0003924//GTPase activity;GO:0004781//sulfate adenylyltransfe…	GO:0000103//sulfate assimilation;GO:0001514//selenocysteine incorporation;GO:0002376//immune system process;GO:0006139//nucleobase-containing compound metabolic process;GO:0006163//purine nucleotide metabolic process;GO:0006400//tRNA modification;GO:0006412//translation;GO:0006413//translational initiation;GO:0006414//translational elongation;GO:0006415//translational termination;GO:0006576//biog…	--
ncbi_110153962	59	94	64	3714	2164	2731	0.377	0.624	0.482	26.772	15.974	20.559	0.494333	21.1017	5.41573	8.77079e-68	8.95198e-66	LOC110153962	neurogenic locus notch homolog protein 1-like	Environmental Information Processing	Signal transduction	ko04330//Notch signaling pathway	K02599	GO:0009986//cell surface;GO:0016020//membrane	GO:0005515//protein binding	GO:0007219//Notch signaling pathway;GO:0007275//multicellular organism development;GO:0030154//cell differentiation	--
ncbi_110167591	23	16	22	783	992	1063	0.323	0.234	0.365	12.433	16.129	17.629	0.307333	15.397	5.6467	9.06025e-68	9.21172e-66	ern2	endoplasmic reticulum to nucleus signaling 2	Cellular Processes;Genetic Information Processing;Cellular Processes	Transport and catabolism;Folding, sorting and degradation;Cell growth and death	ko04140//Autophagy - animal;ko04141//Protein processing in endoplasmic reticulum;ko04210//Apoptosis	K08852;K08852;K08852	GO:0005575//cellular_component;GO:0005622//intracellular anatomical structure;GO:0005737//cytoplasm;GO:0005783//endoplasmic reticulum;GO:0005789//endoplasmic reticulum membrane;GO:0009279//cell outer membrane;GO:0012505//endomembrane system;GO:0016020//membrane;GO:0031984//organelle subcompartment;GO:0032991//protein-containing complex;GO:0042175//nuclear outer membrane-endoplasmic reticulum memb…	GO:0000166//nucleotide binding;GO:0000287//magnesium ion binding;GO:0003674//molecular_function;GO:0003824//catalytic activity;GO:0004518//nuclease activity;GO:0004519//endonuclease activity;GO:0004540//RNA nuclease activity;GO:0004672//protein kinase activity;GO:0004674//protein serine/threonine kinase activity;GO:0005488//binding;GO:0005515//protein binding;GO:0005524//ATP binding;GO:0016301//k…	GO:0000165//MAPK cascade;GO:0001932//regulation of protein phosphorylation;GO:0001934//positive regulation of protein phosphorylation;GO:0006139//nucleobase-containing compound metabolic process;GO:0006351//DNA-templated transcription;GO:0006355//regulation of DNA-templated transcription;GO:0006396//RNA processing;GO:0006397//mRNA processing;GO:0006401//RNA catabolic process;GO:0006468//protein p…	--
ncbi_110168435	4150	3995	4048	215	225	135	122.129	122.305	140.9	7.325	7.763	4.974	128.445	6.68733	-4.26357	1.02542e-67	1.03856e-65	LOC110168435	proton channel OTOP2-like, transcript variant X1	-	-	-	-	GO:0016020//membrane	GO:0005247//voltage-gated chloride channel activity;GO:0015252//proton channel activity	GO:0006821//chloride transport;GO:0055085//transmembrane transport;GO:1902600//proton transmembrane transport	--
ncbi_110154180	40	40	25	1115	1055	1321	0.292	0.303	0.215	9.181	8.896	11.36	0.27	9.81233	5.18356	1.11194e-67	1.12186e-65	myo1d	myosin 1D	Cellular Processes	Cell motility	ko04814//Motor proteins	K10356	GO:0005575//cellular_component;GO:0005622//intracellular anatomical structure;GO:0005737//cytoplasm;GO:0005768//endosome;GO:0005783//endoplasmic reticulum;GO:0005790//smooth endoplasmic reticulum;GO:0005829//cytosol;GO:0005856//cytoskeleton;GO:0005886//plasma membrane;GO:0005903//brush border;GO:0012505//endomembrane system;GO:0015629//actin cytoskeleton;GO:0016020//membrane;GO:0016323//basolater…	GO:0000146//microfilament motor activity;GO:0000166//nucleotide binding;GO:0003674//molecular_function;GO:0003774//cytoskeletal motor activity;GO:0003777//microtubule motor activity;GO:0003779//actin binding;GO:0003824//catalytic activity;GO:0005488//binding;GO:0005515//protein binding;GO:0005516//calmodulin binding;GO:0005524//ATP binding;GO:0008017//microtubule binding;GO:0008092//cytoskeletal …	GO:0006355//regulation of DNA-templated transcription;GO:0006810//transport;GO:0007017//microtubule-based process;GO:0007018//microtubule-based movement;GO:0007275//multicellular organism development;GO:0007399//nervous system development;GO:0007417//central nervous system development;GO:0007420//brain development;GO:0008150//biological_process;GO:0009892//negative regulation of metabolic process…	--
ncbi_110154924	26645	28759	24631	867	927	442	1261.52	1416.07	1374.57	46.353	50.751	24.679	1350.72	40.5943	-5.05631	1.38221e-67	1.38923e-65	zar1	zygote arrest 1	-	-	-	-	GO:0005575//cellular_component;GO:0005622//intracellular anatomical structure;GO:0005737//cytoplasm	GO:0003674//molecular_function;GO:0003676//nucleic acid binding;GO:0003723//RNA binding;GO:0003729//mRNA binding;GO:0005488//binding;GO:0097159//organic cyclic compound binding;GO:1901363//heterocyclic compound binding;GO:1903231//mRNA base-pairing translational repressor activity	GO:0000003//reproduction;GO:0006417//regulation of translation;GO:0007275//multicellular organism development;GO:0008150//biological_process;GO:0009889//regulation of biosynthetic process;GO:0009890//negative regulation of biosynthetic process;GO:0009892//negative regulation of metabolic process;GO:0009987//cellular process;GO:0010468//regulation of gene expression;GO:0010556//regulation of macro…	--
ncbi_110172443	27	17	42	1426	1915	1495	0.813	0.474	1.329	43.484	59.888	47.86	0.872	50.4107	5.85326	1.54514e-67	1.54708e-65	LOC110172443	uncharacterized LOC110172443, transcript variant X1	-	-	-	-	-	-	-	--
ncbi_110171223	23	23	19	984	825	770	0.528	0.55	0.515	25.527	21.917	20.861	0.531	22.7683	5.42217	1.5864e-67	1.58238e-65	nsfa	N-ethylmaleimide-sensitive factor a	-	-	-	-	GO:0000502//proteasome complex;GO:0009360//DNA polymerase III complex;GO:0009368//endopeptidase Clp complex;GO:0009376//HslUV protease complex;GO:0016020//membrane;GO:0031411//gas vesicle	GO:0000166//nucleotide binding;GO:0003677//DNA binding;GO:0003688//DNA replication origin binding;GO:0003723//RNA binding;GO:0003724//RNA helicase activity;GO:0003887//DNA-directed DNA polymerase activity;GO:0004017//adenylate kinase activity;GO:0004127//cytidylate kinase activity;GO:0004176//ATP-dependent peptidase activity;GO:0004222//metalloendopeptidase activity;GO:0004252//serine-type endope…	GO:0002949//tRNA threonylcarbamoyladenosine modification;GO:0005975//carbohydrate metabolic process;GO:0006139//nucleobase-containing compound metabolic process;GO:0006260//DNA replication;GO:0006270//DNA replication initiation;GO:0006275//regulation of DNA replication;GO:0006281//DNA repair;GO:0006310//DNA recombination;GO:0006355//regulation of DNA-templated transcription;GO:0006508//proteolysi…	--
ncbi_110173254	33	32	25	949	820	887	0.453	0.456	0.404	14.689	12.995	14.339	0.437667	14.0077	5.00024	2.2438e-67	2.22966e-65	LOC110173254	R3H domain-containing protein 1-like, transcript variant X1	-	-	-	-	-	GO:0003676//nucleic acid binding	-	--
ncbi_110166532	50	50	67	1168	1440	1524	0.892	0.928	1.409	23.526	29.702	32.058	1.07633	28.4287	4.72315	2.28311e-67	2.2602e-65	pfkla	phosphofructokinase, liver a	Metabolism;Metabolism;Metabolism;Genetic Information Processing;Metabolism;Metabolism;Metabolism;Metabolism	Global and overview maps;Global and overview maps;Global and overview maps;Folding, sorting and degradation;Carbohydrate metabolism;Carbohydrate metabolism;Carbohydrate metabolism;Carbohydrate metabolism	ko01100//Metabolic pathways;ko01200//Carbon metabolism;ko01230//Biosynthesis of amino acids;ko03018//RNA degradation;ko00010//Glycolysis / Gluconeogenesis;ko00051//Fructose and mannose metabolism;ko00052//Galactose metabolism;ko00030//Pentose phosphate pathway	K00850;K00850;K00850;K00850;K00850;K00850;K00850;K00850	GO:0005575//cellular_component;GO:0005576//extracellular region;GO:0005622//intracellular anatomical structure;GO:0005737//cytoplasm;GO:0005829//cytosol;GO:0005945//6-phosphofructokinase complex;GO:0012505//endomembrane system;GO:0030141//secretory granule;GO:0031410//cytoplasmic vesicle;GO:0031974//membrane-enclosed lumen;GO:0031982//vesicle;GO:0031983//vesicle lumen;GO:0032991//protein-containi…	GO:0000166//nucleotide binding;GO:0003674//molecular_function;GO:0003824//catalytic activity;GO:0003872//6-phosphofructokinase activity;GO:0004331//fructose-2,6-bisphosphate 2-phosphatase activity;GO:0005488//binding;GO:0005515//protein binding;GO:0005524//ATP binding;GO:0008443//phosphofructokinase activity;GO:0016301//kinase activity;GO:0016740//transferase activity;GO:0016772//transferase acti…	GO:0001775//cell activation;GO:0002252//immune effector process;GO:0002263//cell activation involved in immune response;GO:0002274//myeloid leukocyte activation;GO:0002275//myeloid cell activation involved in immune response;GO:0002283//neutrophil activation involved in immune response;GO:0002366//leukocyte activation involved in immune response;GO:0002376//immune system process;GO:0002443//leuko…	--
ncbi_110168920	39	44	45	1975	1475	1178	0.327	0.384	0.445	18.702	14.303	11.65	0.385333	14.885	5.27161	2.92935e-67	2.88908e-65	LOC110168920	solute carrier family 45 member 4	-	-	-	-	GO:0005575//cellular_component;GO:0016020//membrane	GO:0003674//molecular_function;GO:0005215//transporter activity;GO:0005351//carbohydrate:proton symporter activity;GO:0005402//carbohydrate:monoatomic cation symporter activity;GO:0008324//monoatomic cation transmembrane transporter activity;GO:0008506//sucrose:proton symporter activity;GO:0008515//sucrose transmembrane transporter activity;GO:0009669//sucrose:monoatomic cation symporter activity…	GO:0006810//transport;GO:0006811//monoatomic ion transport;GO:0006812//monoatomic cation transport;GO:0008150//biological_process;GO:0008643//carbohydrate transport;GO:0015766//disaccharide transport;GO:0015770//sucrose transport;GO:0015772//oligosaccharide transport;GO:0034219//carbohydrate transmembrane transport;GO:0034220//monoatomic ion transmembrane transport;GO:0051179//localization;GO:005…	--
ncbi_110161033	248	282	175	4486	4332	4185	4.063	4.804	3.379	82.985	82.062	80.851	4.082	81.966	4.32768	3.03739e-67	2.98446e-65	crlf3	cytokine receptor-like factor 3	-	-	-	-	-	GO:0005515//protein binding	-	--
ncbi_110163022	228	275	228	4206	4073	3152	6.99	8.768	8.239	145.604	144.387	113.955	7.999	134.649	4.07324	9.42919e-67	9.23044e-65	LOC110163022	extracellular matrix protein 1-like	-	-	-	-	GO:0005575//cellular_component;GO:0005576//extracellular region;GO:0005615//extracellular space;GO:0005622//intracellular anatomical structure;GO:0005737//cytoplasm;GO:0012505//endomembrane system;GO:0030141//secretory granule;GO:0031012//extracellular matrix;GO:0031089//platelet dense granule lumen;GO:0031410//cytoplasmic vesicle;GO:0031974//membrane-enclosed lumen;GO:0031982//vesicle;GO:0031983…	GO:0002020//protease binding;GO:0003674//molecular_function;GO:0005102//signaling receptor binding;GO:0005126//cytokine receptor binding;GO:0005134//interleukin-2 receptor binding;GO:0005488//binding;GO:0005515//protein binding;GO:0019899//enzyme binding;GO:0043236//laminin binding;GO:0050840//extracellular matrix binding;GO:0070851//growth factor receptor binding	GO:0001503//ossification;GO:0001525//angiogenesis;GO:0001568//blood vessel development;GO:0001936//regulation of endothelial cell proliferation;GO:0001938//positive regulation of endothelial cell proliferation;GO:0001944//vasculature development;GO:0001959//regulation of cytokine-mediated signaling pathway;GO:0001960//negative regulation of cytokine-mediated signaling pathway;GO:0002576//platelet…	--
ncbi_110162314	312	233	503	11306	12313	12974	11.029	8.552	21.026	451.755	503.215	539.882	13.5357	498.284	5.20213	1.03516e-66	1.00959e-64	zgc:65811	uncharacterized protein LOC393524 homolog, transcript variant X2	-	-	-	-	GO:0016020//membrane	-	-	--
ncbi_129408609	117095	123901	211677	3806	4659	5490	6367.44	7006.99	13567.7	233.708	292.96	352.064	8980.72	292.911	-4.9383	1.09577e-66	1.06475e-64	LOC129408609	basic salivary proline-rich protein 4-like	-	-	-	-	-	-	-	--
ncbi_129408058	9599	12343	9882	486	417	262	212.002	283.508	257.256	12.121	10.65	6.824	250.922	9.865	-4.66878	1.26975e-66	1.22928e-64	LOC129408058	uncharacterized LOC129408058	-	-	-	-	-	-	-	--
ncbi_110158374	49097	46443	32996	911	1563	1617	1420.41	1397.36	1125.19	29.762	52.289	55.169	1314.32	45.74	-4.84472	1.6696e-66	1.61046e-64	LOC110158374	uncharacterized LOC110158374	Cellular Processes;Environmental Information Processing	Cellular community - eukaryotes;Signaling molecules and interaction	ko04530//Tight junction;ko04514//Cell adhesion molecules	K06087;K06087	GO:0005575//cellular_component;GO:0005886//plasma membrane;GO:0005911//cell-cell junction;GO:0005923//bicellular tight junction;GO:0009925//basal plasma membrane;GO:0016020//membrane;GO:0016323//basolateral plasma membrane;GO:0016324//apical plasma membrane;GO:0016327//apicolateral plasma membrane;GO:0016328//lateral plasma membrane;GO:0030054//cell junction;GO:0032991//protein-containing complex…	GO:0003674//molecular_function;GO:0004888//transmembrane signaling receptor activity;GO:0005198//structural molecule activity;GO:0005215//transporter activity;GO:0005216//monoatomic ion channel activity;GO:0005247//voltage-gated chloride channel activity;GO:0005253//monoatomic anion channel activity;GO:0005254//chloride channel activity;GO:0005488//binding;GO:0005515//protein binding;GO:0008509//…	GO:0000003//reproduction;GO:0003008//system process;GO:0003014//renal system process;GO:0006810//transport;GO:0006811//monoatomic ion transport;GO:0006820//monoatomic anion transport;GO:0006821//chloride transport;GO:0007154//cell communication;GO:0007155//cell adhesion;GO:0007165//signal transduction;GO:0007275//multicellular organism development;GO:0007565//female pregnancy;GO:0007623//circadia…	--
ncbi_110157681	37	37	31	1065	840	962	0.728	0.754	0.741	23.838	19.281	22.437	0.741	21.852	4.88215	2.01641e-66	1.93789e-64	agfg2	ArfGAP with FG repeats 2, transcript variant X1	-	-	-	-	-	GO:0003674//molecular_function;GO:0005096//GTPase activator activity;GO:0005488//binding;GO:0008047//enzyme activator activity;GO:0030234//enzyme regulator activity;GO:0030695//GTPase regulator activity;GO:0043167//ion binding;GO:0043169//cation binding;GO:0046872//metal ion binding;GO:0060589//nucleoside-triphosphatase regulator activity;GO:0098772//molecular function regulator activity	GO:0008150//biological_process;GO:0043085//positive regulation of catalytic activity;GO:0043087//regulation of GTPase activity;GO:0043547//positive regulation of GTPase activity;GO:0044093//positive regulation of molecular function;GO:0050790//regulation of catalytic activity;GO:0051336//regulation of hydrolase activity;GO:0051345//positive regulation of hydrolase activity;GO:0065007//biological …	--
ncbi_110155378	6	10	8	1067	831	818	0.076	0.132	0.12	15.296	12.199	12.246	0.109333	13.247	6.92079	2.1115e-66	2.0219e-64	zgc:136872	uncharacterized protein LOC678524 homolog	Cellular Processes;Genetic Information Processing;Cellular Processes;Cellular Processes	Cell growth and death;Folding, sorting and degradation;Cell growth and death;Cell growth and death	ko04218//Cellular senescence;ko04141//Protein processing in endoplasmic reticulum;ko04210//Apoptosis;ko04217//Necroptosis	K01367;K01367;K01367;K01367	-	GO:0004198//calcium-dependent cysteine-type endopeptidase activity;GO:0005509//calcium ion binding	GO:0006508//proteolysis	--
ncbi_110154410	20	15	19	738	845	726	0.414	0.213	0.311	11.659	13.642	12.03	0.312667	12.4437	5.31464	2.33268e-66	2.2256e-64	tcf7l2	transcription factor 7 like 2, transcript variant X1	Human Diseases;Environmental Information Processing;Cellular Processes;Organismal Systems	Infectious disease: bacterial;Signal transduction;Cellular community - eukaryotes;Endocrine system	ko05132//Salmonella infection;ko04310//Wnt signaling pathway;ko04520//Adherens junction;ko04916//Melanogenesis	K04491;K04491;K04491;K04491	GO:0000228//nuclear chromosome;GO:0000785//chromatin;GO:0005575//cellular_component;GO:0005622//intracellular anatomical structure;GO:0005634//nucleus;GO:0005654//nucleoplasm;GO:0005667//transcription regulator complex;GO:0005694//chromosome;GO:0005737//cytoplasm;GO:0005829//cytosol;GO:0016604//nuclear body;GO:0016605//PML body;GO:0031974//membrane-enclosed lumen;GO:0031981//nuclear lumen;GO:0032…	GO:0000976//transcription cis-regulatory region binding;GO:0000977//RNA polymerase II transcription regulatory region sequence-specific DNA binding;GO:0000978//RNA polymerase II cis-regulatory region sequence-specific DNA binding;GO:0000981//DNA-binding transcription factor activity, RNA polymerase II-specific;GO:0000987//cis-regulatory region sequence-specific DNA binding;GO:0001067//transcripti…	GO:0000003//reproduction;GO:0000122//negative regulation of transcription by RNA polymerase II;GO:0000902//cell morphogenesis;GO:0001503//ossification;GO:0001568//blood vessel development;GO:0001678//intracellular glucose homeostasis;GO:0001704//formation of primary germ layer;GO:0001707//mesoderm formation;GO:0001708//cell fate specification;GO:0001709//cell fate determination;GO:0001710//mesode…	HMG
ncbi_110168431	9	12	18	1352	1036	865	0.117	0.162	0.276	19.854	15.579	13.266	0.185	16.233	6.45526	3.56431e-66	3.38841e-64	camk1b	calcium/calmodulin-dependent protein kinase Ib, transcript variant X1	Environmental Information Processing	Signal transduction	ko04020//Calcium signaling pathway	K08794	-	GO:0004672//protein kinase activity;GO:0004674//protein serine/threonine kinase activity;GO:0005524//ATP binding;GO:0016491//oxidoreductase activity;GO:0046872//metal ion binding	GO:0006468//protein phosphorylation	--
ncbi_110171619	91	88	173	4215	4054	3862	1.508	1.517	3.38	78.967	77.816	75.547	2.135	77.4433	5.18083	3.95836e-66	3.74948e-64	tax1bp1b	Tax1 (human T-cell leukemia virus type I) binding protein 1b, transcript variant X1	Cellular Processes;Cellular Processes	Transport and catabolism;Transport and catabolism	ko04140//Autophagy - animal;ko04137//Mitophagy - animal	K21347;K21347	GO:0005575//cellular_component;GO:0005622//intracellular anatomical structure;GO:0005737//cytoplasm;GO:0005829//cytosol	GO:0003674//molecular_function;GO:0005488//binding;GO:0005515//protein binding;GO:0005524//ATP binding;GO:0008270//zinc ion binding;GO:0019899//enzyme binding;GO:0019900//kinase binding;GO:0032182//ubiquitin-like protein binding;GO:0043130//ubiquitin binding;GO:0043167//ion binding;GO:0043169//cation binding;GO:0046872//metal ion binding	GO:0001817//regulation of cytokine production;GO:0001818//negative regulation of cytokine production;GO:0001959//regulation of cytokine-mediated signaling pathway;GO:0006281//DNA repair;GO:0006355//regulation of DNA-templated transcription;GO:0006915//apoptotic process;GO:0007059//chromosome segregation;GO:0008150//biological_process;GO:0008219//cell death;GO:0009889//regulation of biosynthetic p…	--
MSTRG.6895	2392	3119	1770	41	57	26	186.855	253.391	162.976	3.617	5.149	2.395	201.074	3.72033	-5.75615	5.28148e-66	4.98485e-64	--	-	-	-	-	-	-	GO:0051743//red chlorophyll catabolite reductase activity	-	--
ncbi_110167980	39	48	43	1272	1070	955	0.313	0.401	0.407	11.544	9.944	9.051	0.373667	10.1797	4.76779	7.4814e-66	7.03599e-64	ak4	adenylate kinase 4	Metabolism;Metabolism;Metabolism;Metabolism;Metabolism	Global and overview maps;Global and overview maps;Nucleotide metabolism;Global and overview maps;Metabolism of cofactors and vitamins	ko01100//Metabolic pathways;ko01240//Biosynthesis of cofactors;ko00230//Purine metabolism;ko01232//Nucleotide metabolism;ko00730//Thiamine metabolism	K00939;K00939;K00939;K00939;K00939	GO:0005575//cellular_component;GO:0005622//intracellular anatomical structure;GO:0005737//cytoplasm;GO:0005739//mitochondrion;GO:0005759//mitochondrial matrix;GO:0031974//membrane-enclosed lumen;GO:0043226//organelle;GO:0043227//membrane-bounded organelle;GO:0043229//intracellular organelle;GO:0043231//intracellular membrane-bounded organelle;GO:0043233//organelle lumen;GO:0070013//intracellular …	GO:0000166//nucleotide binding;GO:0001882//nucleoside binding;GO:0001883//purine nucleoside binding;GO:0003674//molecular_function;GO:0003677//DNA binding;GO:0003824//catalytic activity;GO:0004017//adenylate kinase activity;GO:0004127//cytidylate kinase activity;GO:0004140//dephospho-CoA kinase activity;GO:0004550//nucleoside diphosphate kinase activity;GO:0005488//binding;GO:0005524//ATP binding…	GO:0001889//liver development;GO:0005975//carbohydrate metabolic process;GO:0006139//nucleobase-containing compound metabolic process;GO:0006163//purine nucleotide metabolic process;GO:0006281//DNA repair;GO:0006310//DNA recombination;GO:0006725//cellular aromatic compound metabolic process;GO:0006753//nucleoside phosphate metabolic process;GO:0006793//phosphorus metabolic process;GO:0006796//pho…	--
ncbi_110153179	19	31	26	1116	1028	836	0.173	0.287	0.261	11.078	10.44	8.484	0.240333	10.0007	5.37892	8.30955e-66	7.78703e-64	hdac4	histone deacetylase 4, transcript variant X2	Environmental Information Processing	Signal transduction	ko04371//Apelin signaling pathway	K11406	GO:0005576//extracellular region	-	-	--
ncbi_110157354	8	15	14	1197	977	793	0.047	0.092	0.098	7.994	6.681	5.53	0.079	6.735	6.41368	8.98393e-66	8.38914e-64	sptb	spectrin, beta, erythrocytic	-	-	-	-	GO:0005575//cellular_component;GO:0005622//intracellular anatomical structure;GO:0005737//cytoplasm;GO:0005794//Golgi apparatus;GO:0005829//cytosol;GO:0005856//cytoskeleton;GO:0005886//plasma membrane;GO:0005938//cell cortex;GO:0008091//spectrin;GO:0009898//cytoplasmic side of plasma membrane;GO:0009986//cell surface;GO:0012505//endomembrane system;GO:0014731//spectrin-associated cytoskeleton;GO:…	GO:0003674//molecular_function;GO:0003779//actin binding;GO:0005085//guanyl-nucleotide exchange factor activity;GO:0005198//structural molecule activity;GO:0005200//structural constituent of cytoskeleton;GO:0005488//binding;GO:0005515//protein binding;GO:0005524//ATP binding;GO:0008092//cytoskeletal protein binding;GO:0019899//enzyme binding;GO:0030506//ankyrin binding;GO:0031267//small GTPase bi…	GO:0000165//MAPK cascade;GO:0000902//cell morphogenesis;GO:0002376//immune system process;GO:0002520//immune system development;GO:0006468//protein phosphorylation;GO:0006725//cellular aromatic compound metabolic process;GO:0006778//porphyrin-containing compound metabolic process;GO:0006779//porphyrin-containing compound biosynthetic process;GO:0006793//phosphorus metabolic process;GO:0006796//ph…	--
ncbi_110155061	2	4	8	2800	2108	1334	0.024	0.049	0.111	37.129	28.605	18.449	0.0613333	28.061	8.83768	9.10507e-66	8.47222e-64	dpf3	double PHD fingers 3, transcript variant X1	Genetic Information Processing	Chromosome	ko03082//ATP-dependent chromatin remodeling	K22198	GO:0000228//nuclear chromosome;GO:0000785//chromatin;GO:0005575//cellular_component;GO:0005622//intracellular anatomical structure;GO:0005634//nucleus;GO:0005654//nucleoplasm;GO:0005694//chromosome;GO:0016514//SWI/SNF complex;GO:0031974//membrane-enclosed lumen;GO:0031981//nuclear lumen;GO:0032991//protein-containing complex;GO:0043226//organelle;GO:0043227//membrane-bounded organelle;GO:0043228/…	GO:0003674//molecular_function;GO:0003676//nucleic acid binding;GO:0005488//binding;GO:0005515//protein binding;GO:0008270//zinc ion binding;GO:0042393//histone binding;GO:0043167//ion binding;GO:0043169//cation binding;GO:0046872//metal ion binding;GO:0046914//transition metal ion binding;GO:0097159//organic cyclic compound binding;GO:1901363//heterocyclic compound binding	GO:0003007//heart morphogenesis;GO:0006139//nucleobase-containing compound metabolic process;GO:0006325//chromatin organization;GO:0006338//chromatin remodeling;GO:0006351//DNA-templated transcription;GO:0006355//regulation of DNA-templated transcription;GO:0006725//cellular aromatic compound metabolic process;GO:0006807//nitrogen compound metabolic process;GO:0006996//organelle organization;GO:0…	--
ncbi_110160461	16	23	25	988	958	764	0.363	0.543	0.669	25.302	25.124	20.433	0.525	23.6197	5.49153	9.82537e-66	9.11027e-64	coro1cb	coronin, actin binding protein, 1Cb, transcript variant X1	-	-	-	-	GO:0005575//cellular_component;GO:0005622//intracellular anatomical structure;GO:0005737//cytoplasm;GO:0005856//cytoskeleton;GO:0005886//plasma membrane;GO:0005901//caveola;GO:0015629//actin cytoskeleton;GO:0016020//membrane;GO:0016328//lateral plasma membrane;GO:0016600//flotillin complex;GO:0030027//lamellipodium;GO:0031252//cell leading edge;GO:0031982//vesicle;GO:0032991//protein-containing c…	GO:0003674//molecular_function;GO:0003779//actin binding;GO:0005488//binding;GO:0005515//protein binding;GO:0008092//cytoskeletal protein binding;GO:0019899//enzyme binding;GO:0031267//small GTPase binding;GO:0044877//protein-containing complex binding;GO:0051015//actin filament binding;GO:0051020//GTPase binding	GO:0000147//actin cortical patch assembly;GO:0001667//ameboidal-type cell migration;GO:0001755//neural crest cell migration;GO:0001932//regulation of protein phosphorylation;GO:0001933//negative regulation of protein phosphorylation;GO:0001952//regulation of cell-matrix adhesion;GO:0001953//negative regulation of cell-matrix adhesion;GO:0006469//negative regulation of protein kinase activity;GO:0…	--
ncbi_110160125	11854	12660	11164	1372	1407	1352	217.756	241.869	241.654	28.049	29.468	28.342	233.76	28.6197	-3.02995	1.32346e-65	1.22283e-63	si:zfos-943e10.1	GRAM domain-containing protein 2B, transcript variant X1	-	-	-	-	-	-	-	--
ncbi_110169985	11	26	19	1512	2640	1410	0.409	1.004	0.832	63.415	113.385	61.76	0.748333	79.52	6.73149	1.75322e-65	1.61425e-63	LOC110169985	aquaporin-1-like	-	-	-	-	GO:0005575//cellular_component;GO:0005576//extracellular region;GO:0005615//extracellular space;GO:0005622//intracellular anatomical structure;GO:0005634//nucleus;GO:0005635//nuclear envelope;GO:0005737//cytoplasm;GO:0005886//plasma membrane;GO:0005901//caveola;GO:0005903//brush border;GO:0009925//basal plasma membrane;GO:0012505//endomembrane system;GO:0012506//vesicle membrane;GO:0016020//membr…	GO:0003674//molecular_function;GO:0005102//signaling receptor binding;GO:0005215//transporter activity;GO:0005216//monoatomic ion channel activity;GO:0005217//intracellular ligand-gated monoatomic ion channel activity;GO:0005221//intracellular cyclic nucleotide-activated monoatomic cation channel activity;GO:0005223//intracellular cGMP-activated cation channel activity;GO:0005261//monoatomic cati…	GO:0000302//response to reactive oxygen species;GO:0001101//response to acid chemical;GO:0001568//blood vessel development;GO:0001654//eye development;GO:0001655//urogenital system development;GO:0001656//metanephros development;GO:0001666//response to hypoxia;GO:0001822//kidney development;GO:0001944//vasculature development;GO:0002790//peptide secretion;GO:0003008//system process;GO:0003014//re…	--
ncbi_110155288	25	37	28	958	830	905	0.212	0.326	0.274	9.049	8.058	8.901	0.270667	8.66933	5.00133	1.88778e-65	1.73209e-63	LOC110155288	signal-induced proliferation-associated 1-like protein 1, transcript variant X1	-	-	-	-	-	GO:0003700//DNA-binding transcription factor activity;GO:0005096//GTPase activator activity;GO:0005515//protein binding	GO:0006355//regulation of DNA-templated transcription;GO:0051056//regulation of small GTPase mediated signal transduction	--
ncbi_110158378	12	13	13	1229	805	842	0.287	0.363	0.366	35.095	23.29	25.147	0.338667	27.844	6.36136	2.16924e-65	1.98342e-63	smad9	SMAD family member 9, transcript variant X1	Environmental Information Processing	Signal transduction	ko04350//TGF-beta signaling pathway	K16791	GO:0005575//cellular_component;GO:0005622//intracellular anatomical structure;GO:0005634//nucleus;GO:0005654//nucleoplasm;GO:0005667//transcription regulator complex;GO:0005737//cytoplasm;GO:0005829//cytosol;GO:0031974//membrane-enclosed lumen;GO:0031981//nuclear lumen;GO:0032991//protein-containing complex;GO:0043226//organelle;GO:0043227//membrane-bounded organelle;GO:0043229//intracellular org…	GO:0000981//DNA-binding transcription factor activity, RNA polymerase II-specific;GO:0003674//molecular_function;GO:0003676//nucleic acid binding;GO:0003677//DNA binding;GO:0003700//DNA-binding transcription factor activity;GO:0005488//binding;GO:0043167//ion binding;GO:0043169//cation binding;GO:0046872//metal ion binding;GO:0060089//molecular transducer activity;GO:0097159//organic cyclic compo…	GO:0000003//reproduction;GO:0001501//skeletal system development;GO:0001655//urogenital system development;GO:0001657//ureteric bud development;GO:0001666//response to hypoxia;GO:0001822//kidney development;GO:0001823//mesonephros development;GO:0001880//Mullerian duct regression;GO:0003006//developmental process involved in reproduction;GO:0006139//nucleobase-containing compound metabolic proces…	MH1
ncbi_110159495	54	73	54	1321	1390	1150	0.696	0.999	0.621	7.944	8.547	7.253	0.772	7.91467	3.35786	2.32325e-65	2.11689e-63	stat5a	signal transducer and activator of transcription 5a, transcript variant X1	Cellular Processes;Environmental Information Processing	Cell growth and death;Signal transduction	ko04217//Necroptosis;ko04012//ErbB signaling pathway	K11224;K11224	-	GO:0003677//DNA binding	GO:0006355//regulation of DNA-templated transcription;GO:0007165//signal transduction	STAT
ncbi_110154346	21	19	22	727	717	857	0.164	0.154	0.203	6.413	6.477	7.895	0.173667	6.92833	5.31812	2.50433e-65	2.27402e-63	LOC110154346	ankyrin-3-like	Cellular Processes	Cell motility	ko04820//Cytoskeleton in muscle cells	K09259	GO:0000323//lytic vacuole;GO:0005575//cellular_component;GO:0005622//intracellular anatomical structure;GO:0005737//cytoplasm;GO:0005764//lysosome;GO:0005773//vacuole;GO:0005783//endoplasmic reticulum;GO:0005794//Golgi apparatus;GO:0005829//cytosol;GO:0005856//cytoskeleton;GO:0005886//plasma membrane;GO:0005911//cell-cell junction;GO:0009986//cell surface;GO:0012505//endomembrane system;GO:001470…	GO:0003674//molecular_function;GO:0005198//structural molecule activity;GO:0005200//structural constituent of cytoskeleton;GO:0005488//binding;GO:0005515//protein binding;GO:0008080//N-acetyltransferase activity;GO:0008092//cytoskeletal protein binding;GO:0030507//spectrin binding;GO:0030674//protein-macromolecule adaptor activity;GO:0044325//transmembrane transporter binding;GO:0045296//cadherin…	GO:0000278//mitotic cell cycle;GO:0000281//mitotic cytokinesis;GO:0000902//cell morphogenesis;GO:0000910//cytokinesis;GO:0001508//action potential;GO:0002028//regulation of sodium ion transport;GO:0003008//system process;GO:0003254//regulation of membrane depolarization;GO:0006810//transport;GO:0006888//endoplasmic reticulum to Golgi vesicle-mediated transport;GO:0006892//post-Golgi vesicle-media…	--
ncbi_110168614	41	56	44	1001	1031	991	0.502	0.712	0.634	13.826	14.583	14.295	0.616	14.2347	4.53033	3.15868e-65	2.85833e-63	rereb	arginine-glutamic acid dipeptide (RE) repeats b, transcript variant X1	-	-	-	-	GO:0005783//endoplasmic reticulum	GO:0005509//calcium ion binding;GO:0043565//sequence-specific DNA binding	GO:0006355//regulation of DNA-templated transcription;GO:0032469//endoplasmic reticulum calcium ion homeostasis	zf-GATA
ncbi_110166139	91	73	81	1521	1419	1255	2.08	1.735	2.182	39.249	37.497	33.821	1.999	36.8557	4.20454	3.30485e-65	2.98037e-63	LOC110166139	probable ATP-dependent RNA helicase DDX5	Genetic Information Processing	Transcription	ko03040//Spliceosome	K12823	GO:0009380//excinuclease repair complex	GO:0003676//nucleic acid binding;GO:0003677//DNA binding;GO:0003678//DNA helicase activity;GO:0003684//damaged DNA binding;GO:0003724//RNA helicase activity;GO:0004386//helicase activity;GO:0004527//exonuclease activity;GO:0005524//ATP binding;GO:0016787//hydrolase activity;GO:0016818//hydrolase activity, acting on acid anhydrides, in phosphorus-containing anhydrides;GO:0016887//ATP hydrolysis ac…	GO:0006139//nucleobase-containing compound metabolic process;GO:0006260//DNA replication;GO:0006281//DNA repair;GO:0006289//nucleotide-excision repair;GO:0006310//DNA recombination;GO:0009432//SOS response;GO:0032508//DNA duplex unwinding;GO:0043571//maintenance of CRISPR repeat elements	--
ncbi_110173475	185	166	149	3128	2274	2784	2.892	2.697	2.744	55.273	41.159	51.365	2.77767	49.2657	4.14864	4.07471e-65	3.6621e-63	LOC110173475	serine/threonine-protein kinase tousled-like 1-B, transcript variant X1	-	-	-	-	GO:0005575//cellular_component;GO:0005622//intracellular anatomical structure;GO:0005634//nucleus;GO:0043226//organelle;GO:0043227//membrane-bounded organelle;GO:0043229//intracellular organelle;GO:0043231//intracellular membrane-bounded organelle	GO:0000166//nucleotide binding;GO:0003674//molecular_function;GO:0003824//catalytic activity;GO:0004672//protein kinase activity;GO:0004674//protein serine/threonine kinase activity;GO:0005488//binding;GO:0005524//ATP binding;GO:0016301//kinase activity;GO:0016740//transferase activity;GO:0016772//transferase activity, transferring phosphorus-containing groups;GO:0016773//phosphotransferase activ…	GO:0006468//protein phosphorylation;GO:0006793//phosphorus metabolic process;GO:0006796//phosphate-containing compound metabolic process;GO:0006807//nitrogen compound metabolic process;GO:0008150//biological_process;GO:0008152//metabolic process;GO:0009987//cellular process;GO:0016310//phosphorylation;GO:0019538//protein metabolic process;GO:0036211//protein modification process;GO:0043170//macro…	--
ncbi_110168795	53	105	71	4235	9167	4593	0.22	0.453	0.347	19.826	43.947	22.456	0.34	28.743	6.40153	4.23785e-65	3.79576e-63	LOC110168795	sacsin-like	-	-	-	-	-	-	-	--
ncbi_110158702	34	27	39	854	870	872	0.475	0.393	0.643	13.486	14.069	14.381	0.503667	13.9787	4.79461	8.41172e-65	7.50867e-63	rorcb	RAR-related orphan receptor C b	-	-	-	-	-	GO:0003700//DNA-binding transcription factor activity;GO:0008270//zinc ion binding;GO:0043565//sequence-specific DNA binding	GO:0006355//regulation of DNA-templated transcription	THR-like
ncbi_110169206	22	15	40	1369	1388	1740	0.831	0.586	1.776	58.238	60.377	77.079	1.06433	65.2313	5.93754	1.01579e-64	9.03674e-63	cd9a	CD9 molecule a, transcript variant X1	-	-	-	-	GO:0016020//membrane	-	-	--
ncbi_110165798	13774	12073	8109	601	556	570	719.663	656.016	499.393	35.459	33.592	35.121	625.024	34.724	-4.16991	1.09396e-64	9.69938e-63	LOC110165798	cell death activator CIDE-3-like	-	-	-	-	-	-	GO:0006915//apoptotic process	--
ncbi_110173606	33	29	32	1106	901	816	0.509	0.465	0.582	19.254	16.062	14.836	0.518667	16.7173	5.01039	1.17601e-64	1.03919e-62	gtpbp2a	GTP binding protein 2a	-	-	-	-	GO:0005737//cytoplasm	GO:0003723//RNA binding;GO:0003743//translation initiation factor activity;GO:0003746//translation elongation factor activity;GO:0003747//translation release factor activity;GO:0003924//GTPase activity;GO:0004781//sulfate adenylyltransferase (ATP) activity;GO:0005524//ATP binding;GO:0005525//GTP binding;GO:0043022//ribosome binding	GO:0000103//sulfate assimilation;GO:0001514//selenocysteine incorporation;GO:0006412//translation;GO:0006413//translational initiation;GO:0006414//translational elongation;GO:0006415//translational termination;GO:0006576//biogenic amine metabolic process;GO:0006950//response to stress;GO:0042254//ribosome biogenesis;GO:0046336//ethanolamine catabolic process	--
ncbi_110174437	265	161	279	4750	5366	5333	6.662	4.209	8.267	134.841	155.987	158.104	6.37933	149.644	4.55198	1.25561e-64	1.10582e-62	zgc:162730	uncharacterized protein LOC564559 homolog	-	-	-	-	GO:0000932//P-body;GO:0005575//cellular_component;GO:0005622//intracellular anatomical structure;GO:0005634//nucleus;GO:0005737//cytoplasm;GO:0005829//cytosol;GO:0010494//cytoplasmic stress granule;GO:0032991//protein-containing complex;GO:0035770//ribonucleoprotein granule;GO:0036464//cytoplasmic ribonucleoprotein granule;GO:0043226//organelle;GO:0043227//membrane-bounded organelle;GO:0043228//n…	GO:0003674//molecular_function;GO:0003676//nucleic acid binding;GO:0003677//DNA binding;GO:0003723//RNA binding;GO:0003727//single-stranded RNA binding;GO:0003729//mRNA binding;GO:0003730//mRNA 3'-UTR binding;GO:0005488//binding;GO:0005515//protein binding;GO:0019899//enzyme binding;GO:0019900//kinase binding;GO:0019901//protein kinase binding;GO:0019955//cytokine binding;GO:0019956//chemokine bi…	GO:0000122//negative regulation of transcription by RNA polymerase II;GO:0000165//MAPK cascade;GO:0000288//nuclear-transcribed mRNA catabolic process, deadenylation-dependent decay;GO:0000289//nuclear-transcribed mRNA poly(A) tail shortening;GO:0000956//nuclear-transcribed mRNA catabolic process;GO:0001817//regulation of cytokine production;GO:0001818//negative regulation of cytokine production;G…	zf-CCCH
ncbi_110153549	28772	29335	14723	591	663	400	1060.97	1124.5	639.739	24.573	28.291	17.408	941.735	23.424	-5.32926	1.79851e-64	1.57867e-62	ccnb1	cyclin B1, transcript variant X1	Cellular Processes;Environmental Information Processing;Cellular Processes;Cellular Processes;Organismal Systems;Cellular Processes	Cell growth and death;Signal transduction;Cell growth and death;Cell growth and death;Endocrine system;Cell growth and death	ko04218//Cellular senescence;ko04068//FoxO signaling pathway;ko04110//Cell cycle;ko04114//Oocyte meiosis;ko04914//Progesterone-mediated oocyte maturation;ko04115//p53 signaling pathway	K05868;K05868;K05868;K05868;K05868;K05868	GO:0000228//nuclear chromosome;GO:0000307//cyclin-dependent protein kinase holoenzyme complex;GO:0000775//chromosome, centromeric region;GO:0000776//kinetochore;GO:0000779//condensed chromosome, centromeric region;GO:0000793//condensed chromosome;GO:0000794//condensed nuclear chromosome;GO:0000922//spindle pole;GO:0000940//outer kinetochore;GO:0005575//cellular_component;GO:0005622//intracellular…	GO:0003674//molecular_function;GO:0003824//catalytic activity;GO:0004672//protein kinase activity;GO:0004674//protein serine/threonine kinase activity;GO:0004693//cyclin-dependent protein serine/threonine kinase activity;GO:0005102//signaling receptor binding;GO:0005113//patched binding;GO:0005488//binding;GO:0005515//protein binding;GO:0008047//enzyme activator activity;GO:0016301//kinase activi…	GO:0000003//reproduction;GO:0000070//mitotic sister chromatid segregation;GO:0000075//cell cycle checkpoint signaling;GO:0000077//DNA damage checkpoint signaling;GO:0000079//regulation of cyclin-dependent protein serine/threonine kinase activity;GO:0000086//G2/M transition of mitotic cell cycle;GO:0000226//microtubule cytoskeleton organization;GO:0000278//mitotic cell cycle;GO:0000280//nuclear di…	--
ncbi_129412065	3455	3826	4753	239	228	166	374.301	431.071	606.942	29.238	28.563	21.208	470.771	26.3363	-4.1599	1.80454e-64	1.5787e-62	LOC129412065	small integral membrane protein 11-like	-	-	-	-	GO:0005575//cellular_component;GO:0009276//Gram-negative-bacterium-type cell wall;GO:0015627//type II protein secretion system complex;GO:0016020//membrane	-	GO:0015628//protein secretion by the type II secretion system	--
ncbi_110167017	17910	14903	12738	780	659	447	445.244	385.307	373.259	21.897	18.944	13.105	401.27	17.982	-4.47995	1.87417e-64	1.63419e-62	elovl7a	ELOVL fatty acid elongase 7a	Metabolism;Metabolism;Metabolism;Metabolism	Global and overview maps;Global and overview maps;Lipid metabolism;Lipid metabolism	ko01100//Metabolic pathways;ko01212//Fatty acid metabolism;ko00062//Fatty acid elongation;ko01040//Biosynthesis of unsaturated fatty acids	K10250;K10250;K10250;K10250	GO:0005575//cellular_component;GO:0005622//intracellular anatomical structure;GO:0005737//cytoplasm;GO:0005783//endoplasmic reticulum;GO:0005789//endoplasmic reticulum membrane;GO:0012505//endomembrane system;GO:0016020//membrane;GO:0031984//organelle subcompartment;GO:0042175//nuclear outer membrane-endoplasmic reticulum membrane network;GO:0043226//organelle;GO:0043227//membrane-bounded organel…	GO:0003674//molecular_function;GO:0003824//catalytic activity;GO:0004312//fatty acid synthase activity;GO:0009922//fatty acid elongase activity;GO:0016740//transferase activity;GO:0016746//acyltransferase activity;GO:0016747//acyltransferase activity, transferring groups other than amino-acyl groups	GO:0000038//very long-chain fatty acid metabolic process;GO:0006082//organic acid metabolic process;GO:0006139//nucleobase-containing compound metabolic process;GO:0006163//purine nucleotide metabolic process;GO:0006164//purine nucleotide biosynthetic process;GO:0006629//lipid metabolic process;GO:0006631//fatty acid metabolic process;GO:0006633//fatty acid biosynthetic process;GO:0006637//acyl-C…	--
ncbi_110163318	41	38	30	934	1310	1392	0.651	0.628	0.562	16.754	24.063	26.076	0.613667	22.2977	5.18329	2.09118e-64	1.81739e-62	susd6	sushi domain containing 6	-	-	-	-	GO:0005575//cellular_component;GO:0016020//membrane	GO:0004930//G protein-coupled receptor activity	GO:0006950//response to stress;GO:0006974//DNA damage response;GO:0008150//biological_process;GO:0008219//cell death;GO:0009987//cellular process;GO:0033554//cellular response to stress;GO:0050896//response to stimulus;GO:0051716//cellular response to stimulus	--
ncbi_110157537	2934	2915	2860	199	201	263	111.791	115.509	128.445	8.562	8.856	11.817	118.582	9.745	-3.60507	2.20114e-64	1.90667e-62	LOC110157537	proteinase-activated receptor 2-like	Environmental Information Processing	Signaling molecules and interaction	ko04080//Neuroactive ligand-receptor interaction	K04234	GO:0016020//membrane	GO:0004930//G protein-coupled receptor activity;GO:0008528//G protein-coupled peptide receptor activity	GO:0007186//G protein-coupled receptor signaling pathway	--
ncbi_110153848	65	47	81	2218	1739	2835	0.993	0.773	1.467	37.34	30.425	48.965	1.07767	38.91	5.17416	2.24935e-64	1.94204e-62	LOC110153848	uncharacterized LOC110153848, transcript variant X4	-	-	-	-	-	GO:0004318//enoyl-[acyl-carrier-protein] reductase (NADH) activity;GO:0005515//protein binding;GO:0005524//ATP binding;GO:0008855//exodeoxyribonuclease VII activity	GO:0007059//chromosome segregation;GO:0030261//chromosome condensation	--
ncbi_110162872	2	9	14	1798	1544	1094	0.015	0.068	0.12	14.762	12.979	9.38	0.0676667	12.3737	7.51461	3.45905e-64	2.97671e-62	efhd1	EF-hand domain family, member D1	-	-	-	-	GO:0005575//cellular_component;GO:0005622//intracellular anatomical structure;GO:0005737//cytoplasm;GO:0005739//mitochondrion;GO:0005740//mitochondrial envelope;GO:0005743//mitochondrial inner membrane;GO:0016020//membrane;GO:0019866//organelle inner membrane;GO:0031090//organelle membrane;GO:0031966//mitochondrial membrane;GO:0031967//organelle envelope;GO:0031975//envelope;GO:0043226//organelle…	GO:0003674//molecular_function;GO:0005488//binding;GO:0005509//calcium ion binding;GO:0043167//ion binding;GO:0043169//cation binding;GO:0046872//metal ion binding	GO:0007275//multicellular organism development;GO:0007399//nervous system development;GO:0008150//biological_process;GO:0009987//cellular process;GO:0016043//cellular component organization;GO:0022008//neurogenesis;GO:0030030//cell projection organization;GO:0030154//cell differentiation;GO:0030182//neuron differentiation;GO:0031175//neuron projection development;GO:0032501//multicellular organis…	--
ncbi_110168041	20025	18801	10879	433	493	271	711.678	694.877	455.723	17.397	20.255	11.378	620.759	16.3433	-5.24726	3.95283e-64	3.39055e-62	LOC110168041	G2/mitotic-specific cyclin-B2-like	Cellular Processes;Environmental Information Processing;Cellular Processes;Cellular Processes;Organismal Systems;Cellular Processes	Cell growth and death;Signal transduction;Cell growth and death;Cell growth and death;Endocrine system;Cell growth and death	ko04218//Cellular senescence;ko04068//FoxO signaling pathway;ko04110//Cell cycle;ko04114//Oocyte meiosis;ko04914//Progesterone-mediated oocyte maturation;ko04115//p53 signaling pathway	K21770;K21770;K21770;K21770;K21770;K21770	GO:0005575//cellular_component;GO:0005622//intracellular anatomical structure;GO:0005634//nucleus;GO:0005737//cytoplasm;GO:0005813//centrosome;GO:0005815//microtubule organizing center;GO:0005829//cytosol;GO:0005856//cytoskeleton;GO:0015630//microtubule cytoskeleton;GO:0016020//membrane;GO:0043226//organelle;GO:0043227//membrane-bounded organelle;GO:0043228//non-membrane-bounded organelle;GO:0043…	GO:0003674//molecular_function;GO:0003824//catalytic activity;GO:0004672//protein kinase activity;GO:0004674//protein serine/threonine kinase activity;GO:0004693//cyclin-dependent protein serine/threonine kinase activity;GO:0016301//kinase activity;GO:0016740//transferase activity;GO:0016772//transferase activity, transferring phosphorus-containing groups;GO:0016773//phosphotransferase activity, …	GO:0000086//G2/M transition of mitotic cell cycle;GO:0000278//mitotic cell cycle;GO:0001701//in utero embryonic development;GO:0001776//leukocyte homeostasis;GO:0001837//epithelial to mesenchymal transition;GO:0002260//lymphocyte homeostasis;GO:0002376//immune system process;GO:0002520//immune system development;GO:0003007//heart morphogenesis;GO:0006468//protein phosphorylation;GO:0006793//phosp…	--
ncbi_110166966	24814	21572	13444	409	489	223	1083.26	979.395	691.786	20.162	24.685	11.481	918.148	18.776	-5.61177	4.19913e-64	3.59012e-62	btg4	B-cell translocation gene 4	Genetic Information Processing	Folding, sorting and degradation	ko03018//RNA degradation	K14443	-	-	GO:0007049//cell cycle;GO:0007275//multicellular organism development;GO:0007346//regulation of mitotic cell cycle;GO:0007399//nervous system development;GO:0008150//biological_process;GO:0008285//negative regulation of cell population proliferation;GO:0009987//cellular process;GO:0022008//neurogenesis;GO:0022402//cell cycle process;GO:0030154//cell differentiation;GO:0030182//neuron differentiat…	--
ncbi_110171957	45	34	51	1175	963	1107	1.088	0.857	1.457	32.347	27.115	32.273	1.134	30.5783	4.75302	4.21365e-64	3.59088e-62	LOC110171957	prostaglandin reductase 1-like, transcript variant X1	Metabolism	Lipid metabolism	ko00590//Arachidonic acid metabolism	K13948	GO:0016020//membrane	GO:0003677//DNA binding;GO:0003700//DNA-binding transcription factor activity;GO:0004024//alcohol dehydrogenase activity, zinc-dependent;GO:0008270//zinc ion binding;GO:0008743//L-threonine 3-dehydrogenase activity;GO:0016616//oxidoreductase activity, acting on the CH-OH group of donors, NAD or NADP as acceptor;GO:0016655//oxidoreductase activity, acting on NAD(P)H, quinone or similar compound as…	GO:0006310//DNA recombination;GO:0006355//regulation of DNA-templated transcription;GO:0006567//threonine catabolic process;GO:0008152//metabolic process;GO:0009056//catabolic process;GO:0030436//asexual sporulation	--
ncbi_110153348	11	21	24	1646	1555	965	0.125	0.247	0.32	21.04	20.354	12.882	0.230667	18.092	6.2934	4.52013e-64	3.83963e-62	lrrc8da	leucine rich repeat containing 8 VRAC subunit Da	-	-	-	-	GO:0005575//cellular_component;GO:0005622//intracellular anatomical structure;GO:0005737//cytoplasm;GO:0005783//endoplasmic reticulum;GO:0005789//endoplasmic reticulum membrane;GO:0005886//plasma membrane;GO:0012505//endomembrane system;GO:0016020//membrane;GO:0031984//organelle subcompartment;GO:0032991//protein-containing complex;GO:0034702//monoatomic ion channel complex;GO:0042175//nuclear ou…	GO:0003674//molecular_function;GO:0005215//transporter activity;GO:0005216//monoatomic ion channel activity;GO:0005225//volume-sensitive anion channel activity;GO:0005253//monoatomic anion channel activity;GO:0005515//protein binding;GO:0008509//monoatomic anion transmembrane transporter activity;GO:0015075//monoatomic ion transmembrane transporter activity;GO:0015103//inorganic anion transmembra…	GO:0006810//transport;GO:0006811//monoatomic ion transport;GO:0006820//monoatomic anion transport;GO:0006884//cell volume homeostasis;GO:0007154//cell communication;GO:0007165//signal transduction;GO:0008150//biological_process;GO:0008361//regulation of cell size;GO:0009987//cellular process;GO:0015698//inorganic anion transport;GO:0016043//cellular component organization;GO:0019725//cellular hom…	--
ncbi_110156771	46	32	26	1081	976	1084	0.463	0.332	0.309	12.288	11.361	12.867	0.368	12.172	5.04772	5.29796e-64	4.48589e-62	map3k21	mitogen-activated protein kinase kinase kinase 21	Environmental Information Processing	Signal transduction	ko04010//MAPK signaling pathway	K17534	GO:0005575//cellular_component;GO:0005622//intracellular anatomical structure;GO:0005737//cytoplasm;GO:0016020//membrane	GO:0000166//nucleotide binding;GO:0003674//molecular_function;GO:0003723//RNA binding;GO:0003824//catalytic activity;GO:0004672//protein kinase activity;GO:0004674//protein serine/threonine kinase activity;GO:0004706//JUN kinase kinase kinase activity;GO:0004709//MAP kinase kinase kinase activity;GO:0005488//binding;GO:0005515//protein binding;GO:0005524//ATP binding;GO:0016301//kinase activity;G…	GO:0000165//MAPK cascade;GO:0001932//regulation of protein phosphorylation;GO:0001934//positive regulation of protein phosphorylation;GO:0006402//mRNA catabolic process;GO:0006468//protein phosphorylation;GO:0006793//phosphorus metabolic process;GO:0006796//phosphate-containing compound metabolic process;GO:0006807//nitrogen compound metabolic process;GO:0006950//response to stress;GO:0007154//ce…	--
ncbi_110154688	91	70	62	1447	1665	1377	0.865	0.692	0.694	15.525	18.293	15.429	0.750333	16.4157	4.4514	5.46832e-64	4.6153e-62	pdgfra	platelet-derived growth factor receptor, alpha polypeptide	Environmental Information Processing;Environmental Information Processing;Cellular Processes;Cellular Processes;Cellular Processes;Cellular Processes	Signal transduction;Signal transduction;Transport and catabolism;Cell motility;Cellular community - eukaryotes;Cellular community - eukaryotes	ko04020//Calcium signaling pathway;ko04010//MAPK signaling pathway;ko04144//Endocytosis;ko04810//Regulation of actin cytoskeleton;ko04510//Focal adhesion;ko04540//Gap junction	K04363;K04363;K04363;K04363;K04363;K04363	GO:0005575//cellular_component;GO:0005622//intracellular anatomical structure;GO:0005634//nucleus;GO:0005737//cytoplasm;GO:0005886//plasma membrane;GO:0005902//microvillus;GO:0009897//external side of plasma membrane;GO:0009986//cell surface;GO:0016020//membrane;GO:0030054//cell junction;GO:0030424//axon;GO:0032991//protein-containing complex;GO:0042995//cell projection;GO:0043005//neuron project…	GO:0000166//nucleotide binding;GO:0003674//molecular_function;GO:0003824//catalytic activity;GO:0004672//protein kinase activity;GO:0004674//protein serine/threonine kinase activity;GO:0004713//protein tyrosine kinase activity;GO:0004714//transmembrane receptor protein tyrosine kinase activity;GO:0004888//transmembrane signaling receptor activity;GO:0005017//platelet-derived growth factor recepto…	GO:0000003//reproduction;GO:0000165//MAPK cascade;GO:0000302//response to reactive oxygen species;GO:0001101//response to acid chemical;GO:0001501//skeletal system development;GO:0001525//angiogenesis;GO:0001553//luteinization;GO:0001568//blood vessel development;GO:0001654//eye development;GO:0001655//urogenital system development;GO:0001656//metanephros development;GO:0001701//in utero embryoni…	--
ncbi_110163604	24	26	24	930	743	748	0.362	0.412	0.417	15.718	12.85	13.273	0.397	13.947	5.13467	6.72249e-64	5.6557e-62	picalmb	phosphatidylinositol binding clathrin assembly protein b, transcript variant X7	-	-	-	-	-	GO:0005543//phospholipid binding	-	--
ncbi_110174509	19	26	26	787	715	813	0.317	0.45	0.511	14.805	13.774	15.973	0.426	14.8507	5.12353	7.05945e-64	5.92027e-62	smad3a	SMAD family member 3a	Cellular Processes;Environmental Information Processing;Cellular Processes;Environmental Information Processing;Environmental Information Processing;Cellular Processes;Cellular Processes;Environmental Information Processing	Transport and catabolism;Signal transduction;Cell growth and death;Signal transduction;Signal transduction;Cell growth and death;Cellular community - eukaryotes;Signal transduction	ko04144//Endocytosis;ko04310//Wnt signaling pathway;ko04218//Cellular senescence;ko04068//FoxO signaling pathway;ko04371//Apelin signaling pathway;ko04110//Cell cycle;ko04520//Adherens junction;ko04350//TGF-beta signaling pathway	K23605;K23605;K23605;K23605;K23605;K23605;K23605;K23605	-	GO:0003700//DNA-binding transcription factor activity	GO:0006355//regulation of DNA-templated transcription	MH1
ncbi_110154488	22	20	14	1019	835	745	0.453	0.428	0.34	23.694	19.883	18.091	0.407	20.556	5.65839	8.17425e-64	6.83341e-62	kcnq1.1	potassium voltage-gated channel, KQT-like subfamily, member 1.1	Organismal Systems	Circulatory system	ko04261//Adrenergic signaling in cardiomyocytes	K04926	GO:0000323//lytic vacuole;GO:0005575//cellular_component;GO:0005622//intracellular anatomical structure;GO:0005737//cytoplasm;GO:0005764//lysosome;GO:0005768//endosome;GO:0005769//early endosome;GO:0005770//late endosome;GO:0005773//vacuole;GO:0005783//endoplasmic reticulum;GO:0005886//plasma membrane;GO:0008076//voltage-gated potassium channel complex;GO:0012505//endomembrane system;GO:0012506//…	GO:0003674//molecular_function;GO:0005215//transporter activity;GO:0005216//monoatomic ion channel activity;GO:0005244//voltage-gated monoatomic ion channel activity;GO:0005249//voltage-gated potassium channel activity;GO:0005251//delayed rectifier potassium channel activity;GO:0005261//monoatomic cation channel activity;GO:0005267//potassium channel activity;GO:0005488//binding;GO:0005515//prote…	GO:0000003//reproduction;GO:0001508//action potential;GO:0002027//regulation of heart rate;GO:0002791//regulation of peptide secretion;GO:0002792//negative regulation of peptide secretion;GO:0003006//developmental process involved in reproduction;GO:0003008//system process;GO:0003012//muscle system process;GO:0003013//circulatory system process;GO:0003014//renal system process;GO:0003015//heart p…	--
ncbi_110174514	27	30	28	965	781	768	0.524	0.607	0.64	21.144	17.505	17.563	0.590333	18.7373	4.98824	9.92697e-64	8.27237e-62	LOC110174514	lactadherin-like, transcript variant X3	Cellular Processes	Transport and catabolism	ko04148//Efferocytosis	K17253	-	-	-	--
ncbi_110158876	78	55	88	1727	1803	1446	3.669	2.7	4.842	91.012	97.458	79.556	3.737	89.342	4.57939	1.03027e-63	8.55842e-62	clic2	chloride intracellular channel 2, transcript variant X1	-	-	-	-	GO:0005575//cellular_component;GO:0005622//intracellular anatomical structure;GO:0005634//nucleus;GO:0005737//cytoplasm;GO:0016020//membrane;GO:0032991//protein-containing complex;GO:0034702//monoatomic ion channel complex;GO:0034707//chloride channel complex;GO:0043226//organelle;GO:0043227//membrane-bounded organelle;GO:0043229//intracellular organelle;GO:0043231//intracellular membrane-bounded…	GO:0003674//molecular_function;GO:0003824//catalytic activity;GO:0004601//peroxidase activity;GO:0004602//glutathione peroxidase activity;GO:0005215//transporter activity;GO:0005216//monoatomic ion channel activity;GO:0005244//voltage-gated monoatomic ion channel activity;GO:0005253//monoatomic anion channel activity;GO:0005254//chloride channel activity;GO:0008509//monoatomic anion transmembrane…	GO:0006559//L-phenylalanine catabolic process;GO:0006572//tyrosine catabolic process;GO:0006810//transport;GO:0006811//monoatomic ion transport;GO:0006820//monoatomic anion transport;GO:0006821//chloride transport;GO:0006937//regulation of muscle contraction;GO:0006942//regulation of striated muscle contraction;GO:0007154//cell communication;GO:0007165//signal transduction;GO:0008016//regulation …	--
ncbi_110175466	93	70	92	2052	2603	1660	1.217	0.91	1.436	30.341	39.726	25.242	1.18767	31.7697	4.74145	1.05654e-63	8.74904e-62	esr2a	estrogen receptor 2a, transcript variant X2	-	-	-	-	GO:0005575//cellular_component;GO:0005622//intracellular anatomical structure;GO:0005634//nucleus;GO:0043226//organelle;GO:0043227//membrane-bounded organelle;GO:0043229//intracellular organelle;GO:0043231//intracellular membrane-bounded organelle	GO:0000981//DNA-binding transcription factor activity, RNA polymerase II-specific;GO:0003674//molecular_function;GO:0003676//nucleic acid binding;GO:0003677//DNA binding;GO:0003700//DNA-binding transcription factor activity;GO:0003707//nuclear steroid receptor activity;GO:0004879//nuclear receptor activity;GO:0005488//binding;GO:0005496//steroid binding;GO:0008270//zinc ion binding;GO:0008289//li…	GO:0006139//nucleobase-containing compound metabolic process;GO:0006351//DNA-templated transcription;GO:0006355//regulation of DNA-templated transcription;GO:0006357//regulation of transcription by RNA polymerase II;GO:0006725//cellular aromatic compound metabolic process;GO:0006807//nitrogen compound metabolic process;GO:0007154//cell communication;GO:0007165//signal transduction;GO:0008150//bio…	ESR-like
ncbi_110153553	7	14	8	742	728	788	0.117	0.24	0.161	14.291	14.357	15.849	0.172667	14.8323	6.42461	1.21777e-63	1.00525e-61	LOC110153553	cilia- and flagella-associated protein 70	-	-	-	-	GO:0005575//cellular_component;GO:0005929//cilium;GO:0042995//cell projection;GO:0043226//organelle;GO:0120025//plasma membrane bounded cell projection	GO:0005515//protein binding	-	--
ncbi_110167947	44	72	45	1685	1457	1328	0.6	1.039	0.708	23.212	20.945	18.885	0.782333	21.014	4.74742	1.29115e-63	1.0625e-61	LOC110167947	nuclear receptor subfamily 2 group F member 6-like, transcript variant X1	-	-	-	-	-	GO:0003700//DNA-binding transcription factor activity;GO:0008270//zinc ion binding;GO:0043565//sequence-specific DNA binding	GO:0006355//regulation of DNA-templated transcription	RXR-like
ncbi_110169590	81	37	64	2582	2905	1966	1.424	0.677	1.327	51.273	59.073	40.772	1.14267	50.3727	5.46216	1.92452e-63	1.57876e-61	LOC110169590	probable E3 ubiquitin-protein ligase HERC4	-	-	-	-	-	GO:0004842//ubiquitin-protein transferase activity	-	--
ncbi_110168468	48	49	61	1069	1133	961	0.673	0.715	1.035	17.164	18.64	16.014	0.807667	17.2727	4.41859	2.02411e-63	1.65531e-61	vgll4b	vestigial-like family member 4b, transcript variant X1	-	-	-	-	GO:0005575//cellular_component;GO:0005622//intracellular anatomical structure;GO:0005634//nucleus;GO:0043226//organelle;GO:0043227//membrane-bounded organelle;GO:0043229//intracellular organelle;GO:0043231//intracellular membrane-bounded organelle	-	GO:0006139//nucleobase-containing compound metabolic process;GO:0006351//DNA-templated transcription;GO:0006355//regulation of DNA-templated transcription;GO:0006725//cellular aromatic compound metabolic process;GO:0006807//nitrogen compound metabolic process;GO:0008150//biological_process;GO:0008152//metabolic process;GO:0009058//biosynthetic process;GO:0009059//macromolecule biosynthetic proces…	--
ncbi_110154947	131	128	230	4707	5788	4248	2.371	2.41	4.908	96.22	121.161	90.688	3.22967	102.69	4.99076	2.58703e-63	2.10911e-61	tob1a	transducer of ERBB2, 1a	Genetic Information Processing	Folding, sorting and degradation	ko03018//RNA degradation	K14443	-	GO:0046983//protein dimerization activity	GO:0006355//regulation of DNA-templated transcription	--
ncbi_129411451	3544	2663	2046	110	120	108	131.039	102.266	89.28	4.573	5.109	4.709	107.528	4.797	-4.48644	2.70289e-63	2.19677e-61	LOC129411451	uncharacterized LOC129411451, transcript variant X1	-	-	-	-	-	-	-	--
ncbi_110161550	34	12	50	6828	5956	3060	0.634	0.233	1.1	143.978	128.616	67.392	0.655667	113.329	7.43333	2.8653e-63	2.3216e-61	LOC110161550	protein phosphatase 1 regulatory subunit 1B-like, transcript variant X1	-	-	-	-	GO:0016020//membrane	GO:0004864//protein phosphatase inhibitor activity	GO:0007155//cell adhesion;GO:0007165//signal transduction	--
ncbi_110158591	34	28	36	826	779	787	0.415	0.355	0.518	11.377	10.987	11.32	0.429333	11.228	4.70886	3.73269e-63	3.01512e-61	ltbp3	latent transforming growth factor beta binding protein 3	-	-	-	-	GO:0005575//cellular_component;GO:0005576//extracellular region;GO:0009986//cell surface;GO:0016020//membrane;GO:0031012//extracellular matrix	GO:0003674//molecular_function;GO:0005488//binding;GO:0005509//calcium ion binding;GO:0005515//protein binding;GO:0019838//growth factor binding;GO:0019955//cytokine binding;GO:0043167//ion binding;GO:0043169//cation binding;GO:0046872//metal ion binding;GO:0050431//transforming growth factor beta binding	GO:0001501//skeletal system development;GO:0001816//cytokine production;GO:0007154//cell communication;GO:0007165//signal transduction;GO:0007166//cell surface receptor signaling pathway;GO:0007167//enzyme-linked receptor protein signaling pathway;GO:0007178//transmembrane receptor protein serine/threonine kinase signaling pathway;GO:0007179//transforming growth factor beta receptor signaling pat…	--
ncbi_110157935	3	14	12	947	881	924	0.035	0.168	0.164	12.365	11.779	12.6	0.122333	12.248	6.64558	3.84659e-63	3.09762e-61	LOC110157935	dystroglycan 1-like	Cellular Processes;Environmental Information Processing	Cell motility;Signaling molecules and interaction	ko04820//Cytoskeleton in muscle cells;ko04512//ECM-receptor interaction	K06265;K06265	GO:0016010//dystrophin-associated glycoprotein complex;GO:0016020//membrane	GO:0099106//ion channel regulator activity	GO:0043269//regulation of monoatomic ion transport	--
ncbi_110171803	10	19	18	1156	956	773	0.107	0.212	0.228	14.029	11.88	9.797	0.182333	11.902	6.02848	3.88954e-63	3.12266e-61	aplp1	amyloid beta (A4) precursor-like protein 1, transcript variant X1	-	-	-	-	GO:0005575//cellular_component;GO:0005576//extracellular region;GO:0005604//basement membrane;GO:0005622//intracellular anatomical structure;GO:0005737//cytoplasm;GO:0005768//endosome;GO:0005769//early endosome;GO:0005794//Golgi apparatus;GO:0005886//plasma membrane;GO:0012505//endomembrane system;GO:0016020//membrane;GO:0031012//extracellular matrix;GO:0031410//cytoplasmic vesicle;GO:0031982//ve…	GO:0001664//G protein-coupled receptor binding;GO:0003674//molecular_function;GO:0005102//signaling receptor binding;GO:0005488//binding;GO:0005515//protein binding;GO:0005539//glycosaminoglycan binding;GO:0008201//heparin binding;GO:0016491//oxidoreductase activity;GO:0031690//adrenergic receptor binding;GO:0031694//alpha-2A adrenergic receptor binding;GO:0031695//alpha-2B adrenergic receptor bi…	GO:0000902//cell morphogenesis;GO:0002119//nematode larval development;GO:0002164//larval development;GO:0003008//system process;GO:0006139//nucleobase-containing compound metabolic process;GO:0006378//mRNA polyadenylation;GO:0006396//RNA processing;GO:0006397//mRNA processing;GO:0006417//regulation of translation;GO:0006725//cellular aromatic compound metabolic process;GO:0006807//nitrogen compo…	--
ncbi_110167785	26	37	38	1085	886	892	0.513	0.667	0.863	22.9	19.237	19.799	0.681	20.6453	4.92202	5.14191e-63	4.11556e-61	plpp2b	phospholipid phosphatase 2b, transcript variant X2	Metabolism;Metabolism;Metabolism;Metabolism;Metabolism	Global and overview maps;Lipid metabolism;Lipid metabolism;Lipid metabolism;Lipid metabolism	ko01100//Metabolic pathways;ko00564//Glycerophospholipid metabolism;ko00600//Sphingolipid metabolism;ko00561//Glycerolipid metabolism;ko00565//Ether lipid metabolism	K01080;K01080;K01080;K01080;K01080	GO:0005886//plasma membrane	-	-	--
ncbi_110163045	46	43	41	1341	1019	957	0.545	0.523	0.572	17.776	13.855	13.267	0.546667	14.966	4.77488	5.41959e-63	4.32467e-61	LOC110163045	cingulin, transcript variant X4	Cellular Processes	Cellular community - eukaryotes	ko04530//Tight junction	K06102	GO:0005575//cellular_component;GO:0005622//intracellular anatomical structure;GO:0005856//cytoskeleton;GO:0005886//plasma membrane;GO:0005903//brush border;GO:0005911//cell-cell junction;GO:0005923//bicellular tight junction;GO:0015629//actin cytoskeleton;GO:0016020//membrane;GO:0016459//myosin complex;GO:0030054//cell junction;GO:0032991//protein-containing complex;GO:0043226//organelle;GO:00432…	GO:0003674//molecular_function;GO:0003774//cytoskeletal motor activity;GO:0003779//actin binding;GO:0003824//catalytic activity;GO:0005488//binding;GO:0005515//protein binding;GO:0005524//ATP binding;GO:0008017//microtubule binding;GO:0008092//cytoskeletal protein binding;GO:0015631//tubulin binding;GO:0016462//pyrophosphatase activity;GO:0016787//hydrolase activity;GO:0016817//hydrolase activity…	GO:0000226//microtubule cytoskeleton organization;GO:0000902//cell morphogenesis;GO:0002064//epithelial cell development;GO:0003382//epithelial cell morphogenesis;GO:0006996//organelle organization;GO:0007010//cytoskeleton organization;GO:0007017//microtubule-based process;GO:0007043//cell-cell junction assembly;GO:0007059//chromosome segregation;GO:0007154//cell communication;GO:0007165//signal …	--
ncbi_110155290	11	16	15	975	889	669	0.24	0.363	0.386	24.013	22.421	17.208	0.329667	21.214	6.00786	5.95941e-63	4.74107e-61	pabpc4	poly(A) binding protein, cytoplasmic 4 (inducible form)	Genetic Information Processing;Genetic Information Processing	Translation;Folding, sorting and degradation	ko03015//mRNA surveillance pathway;ko03018//RNA degradation	K13126;K13126	GO:0005575//cellular_component;GO:0005622//intracellular anatomical structure;GO:0005634//nucleus;GO:0005737//cytoplasm;GO:0005829//cytosol;GO:0010494//cytoplasmic stress granule;GO:0030257//type III protein secretion system complex;GO:0032991//protein-containing complex;GO:0035770//ribonucleoprotein granule;GO:0036464//cytoplasmic ribonucleoprotein granule;GO:0043226//organelle;GO:0043227//membr…	GO:0003674//molecular_function;GO:0003676//nucleic acid binding;GO:0003723//RNA binding;GO:0003727//single-stranded RNA binding;GO:0003729//mRNA binding;GO:0003730//mRNA 3'-UTR binding;GO:0005488//binding;GO:0005515//protein binding;GO:0008143//poly(A) binding;GO:0008187//poly-pyrimidine tract binding;GO:0008266//poly(U) RNA binding;GO:0070717//poly-purine tract binding;GO:0097159//organic cyclic…	GO:0000003//reproduction;GO:0000280//nuclear division;GO:0000375//RNA splicing, via transesterification reactions;GO:0000377//RNA splicing, via transesterification reactions with bulged adenosine as nucleophile;GO:0000398//mRNA splicing, via spliceosome;GO:0000910//cytokinesis;GO:0002376//immune system process;GO:0002520//immune system development;GO:0003002//regionalization;GO:0003006//developme…	--
ncbi_110154181	17	23	36	934	1015	1060	0.475	0.668	1.185	29.463	32.787	34.92	0.776	32.39	5.38335	6.11027e-63	4.84644e-61	pmp22b	peripheral myelin protein 22b	-	-	-	-	GO:0005575//cellular_component;GO:0005886//plasma membrane;GO:0005911//cell-cell junction;GO:0005923//bicellular tight junction;GO:0016020//membrane;GO:0030054//cell junction;GO:0043209//myelin sheath;GO:0043218//compact myelin;GO:0043296//apical junction complex;GO:0070160//tight junction;GO:0071944//cell periphery	-	GO:0007049//cell cycle;GO:0007154//cell communication;GO:0007267//cell-cell signaling;GO:0007268//chemical synaptic transmission;GO:0007272//ensheathment of neurons;GO:0007275//multicellular organism development;GO:0007399//nervous system development;GO:0007422//peripheral nervous system development;GO:0008150//biological_process;GO:0008219//cell death;GO:0008285//negative regulation of cell popu…	--
ncbi_110169182	7	8	9	1559	936	902	0.069	0.083	0.105	17.467	10.739	10.554	0.0856667	12.92	7.23666	7.20483e-63	5.69744e-61	synm	synemin, intermediate filament protein	-	-	-	-	GO:0005575//cellular_component;GO:0005622//intracellular anatomical structure;GO:0005737//cytoplasm;GO:0005856//cytoskeleton;GO:0005882//intermediate filament;GO:0005886//plasma membrane;GO:0005912//adherens junction;GO:0016020//membrane;GO:0030016//myofibril;GO:0030017//sarcomere;GO:0030018//Z disc;GO:0030054//cell junction;GO:0031674//I band;GO:0042383//sarcolemma;GO:0043034//costamere;GO:00432…	GO:0003674//molecular_function;GO:0005198//structural molecule activity;GO:0005200//structural constituent of cytoskeleton;GO:0005488//binding;GO:0005515//protein binding;GO:0008092//cytoskeletal protein binding;GO:0008307//structural constituent of muscle;GO:0017166//vinculin binding;GO:0019215//intermediate filament binding;GO:0030674//protein-macromolecule adaptor activity;GO:0044877//protein-…	GO:0003008//system process;GO:0003009//skeletal muscle contraction;GO:0003010//voluntary skeletal muscle contraction;GO:0003012//muscle system process;GO:0006936//muscle contraction;GO:0006941//striated muscle contraction;GO:0006996//organelle organization;GO:0007010//cytoskeleton organization;GO:0008150//biological_process;GO:0009987//cellular process;GO:0014721//twitch skeletal muscle contracti…	--
ncbi_110159290	3	2	4	1715	3926	4341	0.035	0.024	0.054	22.773	53.208	59.748	0.0376667	45.243	10.2302	9.19322e-63	7.24806e-61	si:ch211-198m17.1	mucin-2, transcript variant X1	-	-	-	-	-	-	-	--
ncbi_110172048	34	37	23	1192	874	1044	0.171	0.194	0.137	6.785	5.095	6.206	0.167333	6.02867	5.17104	9.42807e-63	7.41102e-61	svep1	sushi, von Willebrand factor type A, EGF and pentraxin domain containing 1	-	-	-	-	GO:0005575//cellular_component;GO:0005576//extracellular region;GO:0005622//intracellular anatomical structure;GO:0005737//cytoplasm;GO:0016020//membrane	GO:0003674//molecular_function;GO:0003682//chromatin binding;GO:0005488//binding;GO:0005509//calcium ion binding;GO:0043167//ion binding;GO:0043169//cation binding;GO:0046872//metal ion binding	GO:0007155//cell adhesion;GO:0008150//biological_process	--
ncbi_110165051	6	12	27	1588	1540	1302	0.199	0.414	1.057	59.536	59.123	50.978	0.556667	56.5457	6.66646	1.13597e-62	8.90285e-61	ywhag1	3-monooxygenase/tryptophan 5-monooxygenase activation protein, gamma polypeptide 1	Cellular Processes;Cellular Processes	Cell growth and death;Cell growth and death	ko04110//Cell cycle;ko04114//Oocyte meiosis	K16198;K16198	GO:0019028//viral capsid	GO:0005198//structural molecule activity;GO:0032183//SUMO binding	-	--
ncbi_110172925	20	24	13	825	953	747	0.11	0.137	0.084	5.103	6.036	4.825	0.110333	5.32133	5.59185	1.30099e-62	1.01659e-60	fbn1	fibrillin 1	Cellular Processes;Environmental Information Processing	Cell motility;Signal transduction	ko04820//Cytoskeleton in muscle cells;ko04350//TGF-beta signaling pathway	K06825;K06825	GO:0001527//microfibril;GO:0005575//cellular_component;GO:0005576//extracellular region;GO:0005604//basement membrane;GO:0005615//extracellular space;GO:0005622//intracellular anatomical structure;GO:0005737//cytoplasm;GO:0005783//endoplasmic reticulum;GO:0005788//endoplasmic reticulum lumen;GO:0009986//cell surface;GO:0012505//endomembrane system;GO:0016020//membrane;GO:0031012//extracellular ma…	GO:0003674//molecular_function;GO:0005102//signaling receptor binding;GO:0005178//integrin binding;GO:0005179//hormone activity;GO:0005198//structural molecule activity;GO:0005201//extracellular matrix structural constituent;GO:0005488//binding;GO:0005509//calcium ion binding;GO:0005515//protein binding;GO:0005539//glycosaminoglycan binding;GO:0008201//heparin binding;GO:0030023//extracellular ma…	GO:0001501//skeletal system development;GO:0001654//eye development;GO:0001655//urogenital system development;GO:0001656//metanephros development;GO:0001822//kidney development;GO:0001932//regulation of protein phosphorylation;GO:0001934//positive regulation of protein phosphorylation;GO:0002682//regulation of immune system process;GO:0002683//negative regulation of immune system process;GO:00027…	--
ncbi_110171972	20719	22889	14283	1242	1156	1076	523.44	601.389	425.328	35.432	33.771	32.058	516.719	33.7537	-3.93626	1.37335e-62	1.06995e-60	si:dkey-19b23.8	uncharacterized si:dkey-19b23.8	Cellular Processes	Transport and catabolism	ko04144//Endocytosis	K12474	-	GO:0005515//protein binding	-	--
ncbi_110173110	39	48	44	1071	965	852	0.582	0.729	0.775	18.2	16.777	15.073	0.695333	16.6833	4.58456	2.03984e-62	1.58452e-60	LOC110173110	amyloid-beta A4 protein-like, transcript variant X1	-	-	-	-	GO:0005575//cellular_component;GO:0016020//membrane	GO:0003674//molecular_function;GO:0004857//enzyme inhibitor activity;GO:0004866//endopeptidase inhibitor activity;GO:0004867//serine-type endopeptidase inhibitor activity;GO:0005488//binding;GO:0005539//glycosaminoglycan binding;GO:0008201//heparin binding;GO:0030234//enzyme regulator activity;GO:0030414//peptidase inhibitor activity;GO:0043167//ion binding;GO:0043168//anion binding;GO:0043169//c…	GO:0007275//multicellular organism development;GO:0007399//nervous system development;GO:0008150//biological_process;GO:0009892//negative regulation of metabolic process;GO:0010466//negative regulation of peptidase activity;GO:0010605//negative regulation of macromolecule metabolic process;GO:0010951//negative regulation of endopeptidase activity;GO:0019222//regulation of metabolic process;GO:003…	--
ncbi_110175798	732	885	844	7625	8639	7747	11.601	14.588	15.767	136.474	158.325	144.809	13.9853	146.536	3.38927	2.90722e-62	2.25164e-60	tegt	testis enhanced gene transcript (BAX inhibitor 1), transcript variant X1	-	-	-	-	GO:0005575//cellular_component;GO:0005622//intracellular anatomical structure;GO:0005634//nucleus;GO:0005737//cytoplasm;GO:0005739//mitochondrion;GO:0005740//mitochondrial envelope;GO:0005783//endoplasmic reticulum;GO:0005789//endoplasmic reticulum membrane;GO:0005886//plasma membrane;GO:0012505//endomembrane system;GO:0016020//membrane;GO:0031090//organelle membrane;GO:0031966//mitochondrial mem…	GO:0003674//molecular_function;GO:0004857//enzyme inhibitor activity;GO:0005488//binding;GO:0005515//protein binding;GO:0008428//ribonuclease inhibitor activity;GO:0019899//enzyme binding;GO:0030234//enzyme regulator activity;GO:0031625//ubiquitin protein ligase binding;GO:0044389//ubiquitin-like protein ligase binding;GO:0060698//endoribonuclease inhibitor activity;GO:0098772//molecular function…	GO:0000003//reproduction;GO:0000122//negative regulation of transcription by RNA polymerase II;GO:0001101//response to acid chemical;GO:0002165//instar larval or pupal development;GO:0002637//regulation of immunoglobulin production;GO:0002638//negative regulation of immunoglobulin production;GO:0002682//regulation of immune system process;GO:0002683//negative regulation of immune system process;G…	--
ncbi_110172268	9652	7967	6330	555	500	559	239.943	205.991	185.481	15.588	14.373	16.388	210.472	15.4497	-3.76798	3.3863e-62	2.615e-60	LOC110172268	protein brambleberry-like	-	-	-	-	GO:0016020//membrane	GO:0005524//ATP binding;GO:0008289//lipid binding	GO:0007059//chromosome segregation;GO:0030261//chromosome condensation	--
ncbi_110166660	17	33	33	1160	1024	935	0.352	0.71	0.805	27.093	24.491	22.806	0.622333	24.7967	5.31631	3.77137e-62	2.90384e-60	ttyh3a	tweety family member 3a	-	-	-	-	GO:0016020//membrane	GO:0016740//transferase activity	-	--
ncbi_110167260	11	21	26	858	1103	946	0.17	0.342	0.492	15.228	19.854	17.421	0.334667	17.501	5.70857	3.84258e-62	2.95005e-60	cers2a	ceramide synthase 2a, transcript variant X2	Metabolism;Metabolism	Global and overview maps;Lipid metabolism	ko01100//Metabolic pathways;ko00600//Sphingolipid metabolism	K24621;K24621	GO:0016020//membrane	GO:0003677//DNA binding	GO:0006355//regulation of DNA-templated transcription	--
ncbi_110167399	253	212	254	4961	4298	3225	7.252	6.32	8.582	160.578	142.461	109.016	7.38467	137.352	4.2172	3.92712e-62	3.00619e-60	marcksl1b	MARCKS-like 1b	-	-	-	-	-	GO:0005516//calmodulin binding	-	--
ncbi_110165994	31	20	32	811	813	923	1.387	0.931	1.691	41.164	42.299	48.981	1.33633	44.148	5.046	5.24337e-62	4.00214e-60	rgn	regucalcin, transcript variant X2	Metabolism;Metabolism;Metabolism;Metabolism;Metabolism	Global and overview maps;Global and overview maps;Global and overview maps;Carbohydrate metabolism;Carbohydrate metabolism	ko01100//Metabolic pathways;ko01240//Biosynthesis of cofactors;ko01200//Carbon metabolism;ko00030//Pentose phosphate pathway;ko00053//Ascorbate and aldarate metabolism	K01053;K01053;K01053;K01053;K01053	GO:0005575//cellular_component;GO:0005576//extracellular region;GO:0005622//intracellular anatomical structure;GO:0005634//nucleus;GO:0005737//cytoplasm;GO:0005829//cytosol;GO:0043226//organelle;GO:0043227//membrane-bounded organelle;GO:0043229//intracellular organelle;GO:0043231//intracellular membrane-bounded organelle	GO:0003674//molecular_function;GO:0003824//catalytic activity;GO:0004341//gluconolactonase activity;GO:0005488//binding;GO:0005509//calcium ion binding;GO:0008270//zinc ion binding;GO:0016787//hydrolase activity;GO:0016788//hydrolase activity, acting on ester bonds;GO:0030234//enzyme regulator activity;GO:0043167//ion binding;GO:0043169//cation binding;GO:0046872//metal ion binding;GO:0046914//tr…	GO:0000003//reproduction;GO:0001655//urogenital system development;GO:0001822//kidney development;GO:0001889//liver development;GO:0001932//regulation of protein phosphorylation;GO:0001933//negative regulation of protein phosphorylation;GO:0005975//carbohydrate metabolic process;GO:0005996//monosaccharide metabolic process;GO:0006082//organic acid metabolic process;GO:0006109//regulation of carbo…	--
ncbi_110153601	301	279	346	3165	3485	3262	14.095	13.576	19.097	167.24	188.581	179.997	15.5893	178.606	3.51815	5.31994e-62	4.04885e-60	LOC110153601	histone H3.3A	-	-	-	-	GO:0000228//nuclear chromosome;GO:0000781//chromosome, telomeric region;GO:0000785//chromatin;GO:0000786//nucleosome;GO:0000803//sex chromosome;GO:0000805//X chromosome;GO:0001740//Barr body;GO:0005575//cellular_component;GO:0005576//extracellular region;GO:0005622//intracellular anatomical structure;GO:0005634//nucleus;GO:0005654//nucleoplasm;GO:0005694//chromosome;GO:0005700//polytene chromosom…	GO:0000976//transcription cis-regulatory region binding;GO:0000977//RNA polymerase II transcription regulatory region sequence-specific DNA binding;GO:0000979//RNA polymerase II core promoter sequence-specific DNA binding;GO:0001046//core promoter sequence-specific DNA binding;GO:0001067//transcription regulatory region nucleic acid binding;GO:0003674//molecular_function;GO:0003676//nucleic acid …	GO:0000003//reproduction;GO:0000183//rDNA heterochromatin formation;GO:0000280//nuclear division;GO:0001503//ossification;GO:0001558//regulation of cell growth;GO:0001649//osteoblast differentiation;GO:0002682//regulation of immune system process;GO:0003006//developmental process involved in reproduction;GO:0006325//chromatin organization;GO:0006334//nucleosome assembly;GO:0006338//chromatin remo…	--
ncbi_110170258	14	10	22	877	944	741	0.529	0.393	0.979	37.402	41.227	33.004	0.633667	37.211	5.87586	5.55202e-62	4.21329e-60	LOC110170258	opioid growth factor receptor-like	-	-	-	-	GO:0016020//membrane	GO:0038023//signaling receptor activity	-	--
ncbi_110168039	15815	17852	9470	514	484	328	507.032	595.25	357.874	18.591	17.948	12.384	486.719	16.3077	-4.89947	5.84748e-62	4.42229e-60	LOC110168039	G2/mitotic-specific cyclin-B2-like	Cellular Processes;Environmental Information Processing;Cellular Processes;Cellular Processes;Organismal Systems;Cellular Processes	Cell growth and death;Signal transduction;Cell growth and death;Cell growth and death;Endocrine system;Cell growth and death	ko04218//Cellular senescence;ko04068//FoxO signaling pathway;ko04110//Cell cycle;ko04114//Oocyte meiosis;ko04914//Progesterone-mediated oocyte maturation;ko04115//p53 signaling pathway	K21770;K21770;K21770;K21770;K21770;K21770	GO:0005575//cellular_component;GO:0005622//intracellular anatomical structure;GO:0005634//nucleus;GO:0005737//cytoplasm;GO:0005813//centrosome;GO:0005815//microtubule organizing center;GO:0005829//cytosol;GO:0005856//cytoskeleton;GO:0015630//microtubule cytoskeleton;GO:0016020//membrane;GO:0043226//organelle;GO:0043227//membrane-bounded organelle;GO:0043228//non-membrane-bounded organelle;GO:0043…	GO:0003674//molecular_function;GO:0003824//catalytic activity;GO:0004672//protein kinase activity;GO:0004674//protein serine/threonine kinase activity;GO:0004693//cyclin-dependent protein serine/threonine kinase activity;GO:0016301//kinase activity;GO:0016740//transferase activity;GO:0016772//transferase activity, transferring phosphorus-containing groups;GO:0016773//phosphotransferase activity, …	GO:0000086//G2/M transition of mitotic cell cycle;GO:0000278//mitotic cell cycle;GO:0001701//in utero embryonic development;GO:0001776//leukocyte homeostasis;GO:0001837//epithelial to mesenchymal transition;GO:0002260//lymphocyte homeostasis;GO:0002376//immune system process;GO:0002520//immune system development;GO:0003007//heart morphogenesis;GO:0006468//protein phosphorylation;GO:0006793//phosp…	--
MSTRG.17988	1027	1199	1101	24	41	19	60.573	71.57	74.876	1.612	2.799	1.312	69.0063	1.90767	-5.17685	5.86101e-62	4.42229e-60	--	KAJ0062527.1 taxid=150288 hypothetical protein NL108_015032 [Boleophthalmus pectinirostris]	-	-	-	-	-	-	-	--
ncbi_110153468	12	13	12	1110	1006	666	0.115	0.129	0.135	11.982	11.121	7.508	0.126333	10.2037	6.33571	6.29366e-62	4.73517e-60	rheb	Ras homolog, mTORC1 binding	Human Diseases;Cellular Processes;Cellular Processes;Environmental Information Processing;Organismal Systems	Infectious disease: viral;Cell growth and death;Transport and catabolism;Signal transduction;Endocrine system	ko05168//Herpes simplex virus 1 infection;ko04218//Cellular senescence;ko04140//Autophagy - animal;ko04150//mTOR signaling pathway;ko04910//Insulin signaling pathway	K07208;K07208;K07208;K07208;K07208	GO:0000139//Golgi membrane;GO:0000323//lytic vacuole;GO:0005575//cellular_component;GO:0005622//intracellular anatomical structure;GO:0005634//nucleus;GO:0005681//spliceosomal complex;GO:0005737//cytoplasm;GO:0005764//lysosome;GO:0005765//lysosomal membrane;GO:0005773//vacuole;GO:0005774//vacuolar membrane;GO:0005783//endoplasmic reticulum;GO:0005789//endoplasmic reticulum membrane;GO:0005794//Go…	GO:0000166//nucleotide binding;GO:0000287//magnesium ion binding;GO:0001882//nucleoside binding;GO:0001883//purine nucleoside binding;GO:0003674//molecular_function;GO:0003723//RNA binding;GO:0003824//catalytic activity;GO:0003924//GTPase activity;GO:0005488//binding;GO:0005515//protein binding;GO:0005525//GTP binding;GO:0016462//pyrophosphatase activity;GO:0016787//hydrolase activity;GO:0016817/…	GO:0000082//G1/S transition of mitotic cell cycle;GO:0000278//mitotic cell cycle;GO:0001558//regulation of cell growth;GO:0001763//morphogenesis of a branching structure;GO:0002009//morphogenesis of an epithelium;GO:0005975//carbohydrate metabolic process;GO:0006400//tRNA modification;GO:0006417//regulation of translation;GO:0006629//lipid metabolic process;GO:0006950//response to stress;GO:00070…	--
ncbi_129410519	9	10	19	785	783	724	1.487	1.718	3.7	146.458	149.594	141.067	2.30167	145.706	5.98424	6.58025e-62	4.92266e-60	syce3	synaptonemal complex central element protein 3	-	-	-	-	GO:0000228//nuclear chromosome;GO:0000793//condensed chromosome;GO:0000794//condensed nuclear chromosome;GO:0000795//synaptonemal complex;GO:0000801//central element;GO:0005575//cellular_component;GO:0005622//intracellular anatomical structure;GO:0005634//nucleus;GO:0005654//nucleoplasm;GO:0005694//chromosome;GO:0031974//membrane-enclosed lumen;GO:0031981//nuclear lumen;GO:0043226//organelle;GO:0…	-	GO:0000003//reproduction;GO:0000280//nuclear division;GO:0006139//nucleobase-containing compound metabolic process;GO:0006259//DNA metabolic process;GO:0006310//DNA recombination;GO:0006725//cellular aromatic compound metabolic process;GO:0006807//nitrogen compound metabolic process;GO:0006996//organelle organization;GO:0007049//cell cycle;GO:0007059//chromosome segregation;GO:0007127//meiosis I;…	--
ncbi_110163440	21	24	37	1649	1210	1015	0.236	0.28	0.49	20.918	15.718	13.446	0.335333	16.694	5.63759	6.57766e-62	4.92266e-60	LOC110163440	serine/threonine-protein kinase 4-like	Environmental Information Processing;Environmental Information Processing	Signal transduction;Signal transduction	ko04010//MAPK signaling pathway;ko04068//FoxO signaling pathway	K04411;K04411	GO:0005575//cellular_component;GO:0005622//intracellular anatomical structure;GO:0005634//nucleus;GO:0005654//nucleoplasm;GO:0005737//cytoplasm;GO:0005829//cytosol;GO:0016604//nuclear body;GO:0031974//membrane-enclosed lumen;GO:0031981//nuclear lumen;GO:0032991//protein-containing complex;GO:0043226//organelle;GO:0043227//membrane-bounded organelle;GO:0043229//intracellular organelle;GO:0043231//…	GO:0000166//nucleotide binding;GO:0000287//magnesium ion binding;GO:0003674//molecular_function;GO:0003690//double-stranded DNA binding;GO:0003824//catalytic activity;GO:0004672//protein kinase activity;GO:0004674//protein serine/threonine kinase activity;GO:0005488//binding;GO:0005515//protein binding;GO:0005524//ATP binding;GO:0008047//enzyme activator activity;GO:0008134//transcription factor …	GO:0000003//reproduction;GO:0000902//cell morphogenesis;GO:0001525//angiogenesis;GO:0001568//blood vessel development;GO:0001569//branching involved in blood vessel morphogenesis;GO:0001701//in utero embryonic development;GO:0001763//morphogenesis of a branching structure;GO:0001838//embryonic epithelial tube formation;GO:0001841//neural tube formation;GO:0001890//placenta development;GO:0001892/…	--
ncbi_110162304	17	27	34	1854	2849	1314	0.721	1.191	1.699	88.766	139.683	65.702	1.20367	98.0503	6.34801	7.14742e-62	5.33181e-60	LOC110162304	epithelial membrane protein 2-like	Cellular Processes	Cellular community - eukaryotes	ko04510//Focal adhesion	K26255	GO:0005886//plasma membrane;GO:0016020//membrane	-	-	--
ncbi_110168199	35	59	34	1215	1404	1697	0.14	0.246	0.161	5.498	6.505	8.02	0.182333	6.67433	5.19397	8.0826e-62	5.99546e-60	LOC110168199	intermembrane lipid transfer protein VPS13C	-	-	-	-	GO:0005575//cellular_component;GO:0005622//intracellular anatomical structure;GO:0005737//cytoplasm;GO:0005739//mitochondrion;GO:0005740//mitochondrial envelope;GO:0005741//mitochondrial outer membrane;GO:0005829//cytosol;GO:0016020//membrane;GO:0019867//outer membrane;GO:0031090//organelle membrane;GO:0031966//mitochondrial membrane;GO:0031967//organelle envelope;GO:0031968//organelle outer memb…	-	GO:0006810//transport;GO:0006892//post-Golgi vesicle-mediated transport;GO:0006895//Golgi to endosome transport;GO:0006996//organelle organization;GO:0007005//mitochondrion organization;GO:0008150//biological_process;GO:0009894//regulation of catabolic process;GO:0009987//cellular process;GO:0010506//regulation of autophagy;GO:0010821//regulation of mitochondrion organization;GO:0016043//cellular…	--
ncbi_110158189	120	146	125	2156	1807	1710	0.421	0.534	0.516	8.533	7.326	7.07	0.490333	7.643	3.9623	8.07712e-62	5.99546e-60	col6a3	collagen, type VI, alpha 3	Cellular Processes;Cellular Processes;Environmental Information Processing	Cell motility;Cellular community - eukaryotes;Signaling molecules and interaction	ko04820//Cytoskeleton in muscle cells;ko04510//Focal adhesion;ko04512//ECM-receptor interaction	K06238;K06238;K06238	GO:0005575//cellular_component;GO:0005576//extracellular region;GO:0005581//collagen trimer;GO:0005589//collagen type VI trimer;GO:0005622//intracellular anatomical structure;GO:0005737//cytoplasm;GO:0005783//endoplasmic reticulum;GO:0005788//endoplasmic reticulum lumen;GO:0005886//plasma membrane;GO:0012505//endomembrane system;GO:0016020//membrane;GO:0031012//extracellular matrix;GO:0031974//me…	GO:0003674//molecular_function;GO:0003723//RNA binding;GO:0003824//catalytic activity;GO:0004857//enzyme inhibitor activity;GO:0004866//endopeptidase inhibitor activity;GO:0004867//serine-type endopeptidase inhibitor activity;GO:0005515//protein binding;GO:0008770//[acyl-carrier-protein] phosphodiesterase activity;GO:0030145//manganese ion binding;GO:0030234//enzyme regulator activity;GO:0030414/…	GO:0006633//fatty acid biosynthetic process;GO:0007155//cell adhesion;GO:0007275//multicellular organism development;GO:0007517//muscle organ development;GO:0008150//biological_process;GO:0009892//negative regulation of metabolic process;GO:0009987//cellular process;GO:0010466//negative regulation of peptidase activity;GO:0010605//negative regulation of macromolecule metabolic process;GO:0010951/…	--
ncbi_110167209	431	361	578	7891	11043	11994	10.948	9.537	17.306	226.342	324.364	359.288	12.597	303.331	4.58974	9.67831e-62	7.15896e-60	txnipa	thioredoxin interacting protein a	Organismal Systems	Immune system	ko04621//NOD-like receptor signaling pathway	K20910	GO:0005575//cellular_component;GO:0005622//intracellular anatomical structure;GO:0005634//nucleus;GO:0005737//cytoplasm;GO:0005739//mitochondrion;GO:0005740//mitochondrial envelope;GO:0005758//mitochondrial intermembrane space;GO:0005829//cytosol;GO:0031967//organelle envelope;GO:0031970//organelle envelope lumen;GO:0031974//membrane-enclosed lumen;GO:0031975//envelope;GO:0043226//organelle;GO:00…	GO:0003674//molecular_function;GO:0004857//enzyme inhibitor activity;GO:0005488//binding;GO:0005515//protein binding;GO:0019899//enzyme binding;GO:0030234//enzyme regulator activity;GO:0031625//ubiquitin protein ligase binding;GO:0044389//ubiquitin-like protein ligase binding;GO:0098772//molecular function regulator activity	GO:0000122//negative regulation of transcription by RNA polymerase II;GO:0000302//response to reactive oxygen species;GO:0002347//response to tumor cell;GO:0006139//nucleobase-containing compound metabolic process;GO:0006351//DNA-templated transcription;GO:0006355//regulation of DNA-templated transcription;GO:0006357//regulation of transcription by RNA polymerase II;GO:0006606//protein import int…	--
ncbi_110164887	1918	1673	1612	58	22	36	78.586	71.289	77.851	2.683	1.042	1.739	75.9087	1.82133	-5.3812	1.06229e-61	7.83565e-60	LOC110164887	transcription factor Spi-B	-	-	-	-	GO:0005575//cellular_component;GO:0005622//intracellular anatomical structure;GO:0005634//nucleus;GO:0005667//transcription regulator complex;GO:0032991//protein-containing complex;GO:0043226//organelle;GO:0043227//membrane-bounded organelle;GO:0043229//intracellular organelle;GO:0043231//intracellular membrane-bounded organelle	GO:0000976//transcription cis-regulatory region binding;GO:0000977//RNA polymerase II transcription regulatory region sequence-specific DNA binding;GO:0000981//DNA-binding transcription factor activity, RNA polymerase II-specific;GO:0001067//transcription regulatory region nucleic acid binding;GO:0001228//DNA-binding transcription activator activity, RNA polymerase II-specific;GO:0003674//molecul…	GO:0002376//immune system process;GO:0002520//immune system development;GO:0002521//leukocyte differentiation;GO:0002573//myeloid leukocyte differentiation;GO:0006139//nucleobase-containing compound metabolic process;GO:0006351//DNA-templated transcription;GO:0006355//regulation of DNA-templated transcription;GO:0006357//regulation of transcription by RNA polymerase II;GO:0006366//transcription b…	ETS
ncbi_110159816	84	71	60	1434	1240	1657	1.288	1.132	1.085	24.835	21.991	29.969	1.16833	25.5983	4.45353	1.24189e-61	9.13484e-60	LOC110159816	carnitine O-palmitoyltransferase 1, liver isoform-like	Cellular Processes;Organismal Systems;Organismal Systems;Metabolism;Metabolism	Transport and catabolism;Endocrine system;Endocrine system;Global and overview maps;Lipid metabolism	ko04148//Efferocytosis;ko04920//Adipocytokine signaling pathway;ko03320//PPAR signaling pathway;ko01212//Fatty acid metabolism;ko00071//Fatty acid degradation	K08765;K08765;K08765;K08765;K08765	-	-	-	--
ncbi_110169589	46019	32833	24456	1388	1407	1679	539.327	400.183	337.838	18.369	19.068	23.206	425.783	20.2143	-4.39667	1.31521e-61	9.64718e-60	tango6	transport and golgi organization 6 homolog (Drosophila), transcript variant X1	-	-	-	-	GO:0005575//cellular_component;GO:0005622//intracellular anatomical structure;GO:0005737//cytoplasm;GO:0005794//Golgi apparatus;GO:0005829//cytosol;GO:0012505//endomembrane system;GO:0016020//membrane;GO:0043226//organelle;GO:0043227//membrane-bounded organelle;GO:0043229//intracellular organelle;GO:0043231//intracellular membrane-bounded organelle	GO:0003674//molecular_function;GO:0005515//protein binding	GO:0002790//peptide secretion;GO:0006606//protein import into nucleus;GO:0006810//transport;GO:0006886//intracellular protein transport;GO:0006913//nucleocytoplasmic transport;GO:0006996//organelle organization;GO:0007030//Golgi organization;GO:0008104//protein localization;GO:0008150//biological_process;GO:0009306//protein secretion;GO:0009987//cellular process;GO:0010256//endomembrane system or…	--
ncbi_110172185	32	17	21	910	841	1101	0.174	0.099	0.138	5.64	5.363	7.14	0.137	6.04767	5.46413	1.36008e-61	9.94863e-60	cica	capicua transcriptional repressor a, transcript variant X1	-	-	-	-	-	-	-	HMG
ncbi_110159319	30	56	43	1671	1209	1317	0.22	0.427	0.372	13.842	10.256	11.394	0.339667	11.8307	5.12227	1.39834e-61	1.02001e-59	LOC110159319	multiple PDZ domain protein	Cellular Processes	Cellular community - eukaryotes	ko04530//Tight junction	K06095	GO:0005575//cellular_component;GO:0005622//intracellular anatomical structure;GO:0005737//cytoplasm;GO:0005886//plasma membrane;GO:0005911//cell-cell junction;GO:0005923//bicellular tight junction;GO:0012505//endomembrane system;GO:0014069//postsynaptic density;GO:0016020//membrane;GO:0016324//apical plasma membrane;GO:0016327//apicolateral plasma membrane;GO:0030054//cell junction;GO:0030424//ax…	GO:0003674//molecular_function;GO:0004222//metalloendopeptidase activity;GO:0004252//serine-type endopeptidase activity;GO:0004588//orotate phosphoribosyltransferase activity;GO:0005488//binding;GO:0005515//protein binding;GO:0032794//GTPase activating protein binding	GO:0006508//proteolysis;GO:0007154//cell communication;GO:0007155//cell adhesion;GO:0007165//signal transduction;GO:0007272//ensheathment of neurons;GO:0007275//multicellular organism development;GO:0007399//nervous system development;GO:0008150//biological_process;GO:0008366//axon ensheathment;GO:0009987//cellular process;GO:0016032//viral process;GO:0019856//pyrimidine nucleobase biosynthetic p…	--
ncbi_110161781	20	36	24	1174	1058	853	0.297	0.556	0.42	19.69	18.171	14.941	0.424333	17.6007	5.37429	1.43016e-61	1.04034e-59	LOC110161781	ras association domain-containing protein 3	-	-	-	-	GO:0005575//cellular_component;GO:0005622//intracellular anatomical structure;GO:0005737//cytoplasm;GO:0005829//cytosol;GO:0005856//cytoskeleton;GO:0005874//microtubule;GO:0005886//plasma membrane;GO:0015630//microtubule cytoskeleton;GO:0016020//membrane;GO:0043226//organelle;GO:0043228//non-membrane-bounded organelle;GO:0043229//intracellular organelle;GO:0043232//intracellular non-membrane-boun…	GO:0003674//molecular_function;GO:0005488//binding;GO:0005515//protein binding;GO:0042802//identical protein binding	GO:0007154//cell communication;GO:0007165//signal transduction;GO:0008150//biological_process;GO:0009987//cellular process;GO:0023052//signaling;GO:0042981//regulation of apoptotic process;GO:0043067//regulation of programmed cell death;GO:0050789//regulation of biological process;GO:0050794//regulation of cellular process;GO:0050896//response to stimulus;GO:0051716//cellular response to stimulus…	--
ncbi_129412348	8	13	7	1371	1116	758	0.083	0.14	0.085	16.013	13.348	9.246	0.102667	12.869	6.96979	1.4714e-61	1.06739e-59	sycp2	synaptonemal complex protein 2	-	-	-	-	-	-	-	--
ncbi_110162386	17	26	24	1278	895	845	0.116	0.182	0.193	9.676	6.981	6.666	0.163667	7.77433	5.56989	1.66351e-61	1.20344e-59	hdac5	histone deacetylase 5, transcript variant X1	Environmental Information Processing	Signal transduction	ko04371//Apelin signaling pathway	K11406	GO:0000118//histone deacetylase complex;GO:0000228//nuclear chromosome;GO:0000785//chromatin;GO:0005575//cellular_component;GO:0005622//intracellular anatomical structure;GO:0005634//nucleus;GO:0005654//nucleoplasm;GO:0005672//transcription factor TFIIA complex;GO:0005694//chromosome;GO:0005737//cytoplasm;GO:0005794//Golgi apparatus;GO:0005829//cytosol;GO:0012505//endomembrane system;GO:0016604//…	GO:0000976//transcription cis-regulatory region binding;GO:0000977//RNA polymerase II transcription regulatory region sequence-specific DNA binding;GO:0000978//RNA polymerase II cis-regulatory region sequence-specific DNA binding;GO:0000981//DNA-binding transcription factor activity, RNA polymerase II-specific;GO:0000987//cis-regulatory region sequence-specific DNA binding;GO:0001067//transcripti…	GO:0000122//negative regulation of transcription by RNA polymerase II;GO:0001503//ossification;GO:0001649//osteoblast differentiation;GO:0001655//urogenital system development;GO:0001775//cell activation;GO:0002009//morphogenesis of an epithelium;GO:0002076//osteoblast development;GO:0002237//response to molecule of bacterial origin;GO:0002376//immune system process;GO:0002520//immune system deve…	--
ncbi_110154102	15	29	42	1874	1578	1310	0.731	1.143	1.28	64.65	53.303	49.824	1.05133	55.9257	5.73322	2.09297e-61	1.50998e-59	calm3a	calmodulin 3a (phosphorylase kinase, delta), transcript variant X5	Environmental Information Processing;Organismal Systems;Cellular Processes;Environmental Information Processing;Organismal Systems;Organismal Systems;Cellular Processes;Organismal Systems;Organismal Systems;Organismal Systems;Environmental Information Processing;Organismal Systems	Signal transduction;Circulatory system;Cell growth and death;Signal transduction;Endocrine system;Circulatory system;Cell growth and death;Endocrine system;Immune system;Endocrine system;Signal transduction;Sensory system	ko04020//Calcium signaling pathway;ko04261//Adrenergic signaling in cardiomyocytes;ko04218//Cellular senescence;ko04371//Apelin signaling pathway;ko04910//Insulin signaling pathway;ko04270//Vascular smooth muscle contraction;ko04114//Oocyte meiosis;ko04916//Melanogenesis;ko04625//C-type lectin receptor signaling pathway;ko04912//GnRH signaling pathway;ko04070//Phosphatidylinositol signaling syste…	K02183;K02183;K02183;K02183;K02183;K02183;K02183;K02183;K02183;K02183;K02183;K02183	GO:0009379//Holliday junction helicase complex;GO:0030880//RNA polymerase complex	GO:0004553//hydrolase activity, hydrolyzing O-glycosyl compounds;GO:0005509//calcium ion binding;GO:0005515//protein binding;GO:0005524//ATP binding;GO:0009378//four-way junction helicase activity	GO:0000272//polysaccharide catabolic process;GO:0006281//DNA repair;GO:0006310//DNA recombination;GO:0006352//DNA-templated transcription initiation;GO:0043571//maintenance of CRISPR repeat elements	--
ncbi_110166212	49	51	99	3620	5410	2790	1.075	1.164	2.56	89.681	137.246	72.184	1.59967	99.7037	5.9618	2.20722e-61	1.58805e-59	LOC110166212	uncharacterized LOC110166212	-	-	-	-	GO:0005737//cytoplasm;GO:0005886//plasma membrane;GO:0009898//cytoplasmic side of plasma membrane;GO:0016020//membrane;GO:0043190//ATP-binding cassette (ABC) transporter complex;GO:0043684//type IV secretion system complex;GO:0055051//ATP-binding cassette (ABC) transporter complex, integrated substrate binding;GO:0055052//ATP-binding cassette (ABC) transporter complex, substrate-binding subunit-c…	GO:0000166//nucleotide binding;GO:0003677//DNA binding;GO:0003924//GTPase activity;GO:0005524//ATP binding;GO:0005525//GTP binding;GO:0008134//transcription factor binding;GO:0008233//peptidase activity;GO:0008237//metallopeptidase activity;GO:0008270//zinc ion binding;GO:0008855//exodeoxyribonuclease VII activity;GO:0015093//ferrous iron transmembrane transporter activity;GO:0015413//ABC-type ni…	GO:0000398//mRNA splicing, via spliceosome;GO:0006298//mismatch repair;GO:0006355//regulation of DNA-templated transcription;GO:0006508//proteolysis;GO:0006576//biogenic amine metabolic process;GO:0006810//transport;GO:0006826//iron ion transport;GO:0015675//nickel cation transport;GO:0015840//urea transport;GO:0015888//thiamine transport;GO:0030974//thiamine pyrophosphate transmembrane transport…	--
ncbi_110161540	1257	1027	1213	50	49	68	88.005	74.778	100.102	3.953	3.967	5.614	87.6283	4.51133	-4.27977	2.35034e-61	1.68642e-59	minar2	membrane integral NOTCH2 associated receptor 2	-	-	-	-	GO:0005575//cellular_component;GO:0016020//membrane	-	-	--
ncbi_110164324	24	22	20	745	635	775	0.269	0.257	0.265	9.443	8.244	10.258	0.263667	9.315	5.14277	2.69189e-61	1.92624e-59	LOC110164324	tumor necrosis factor ligand superfamily member 10-like	Human Diseases;Environmental Information Processing;Cellular Processes;Environmental Information Processing;Cellular Processes	Infectious disease: bacterial;Signaling molecules and interaction;Cell growth and death;Signal transduction;Cell growth and death	ko05132//Salmonella infection;ko04060//Cytokine-cytokine receptor interaction;ko04210//Apoptosis;ko04068//FoxO signaling pathway;ko04217//Necroptosis	K04721;K04721;K04721;K04721;K04721	GO:0016020//membrane	GO:0005164//tumor necrosis factor receptor binding	GO:0006955//immune response	--
ncbi_110156395	28	15	14	1103	1199	829	1.112	0.62	0.656	49.476	55.075	38.835	0.796	47.7953	5.90796	2.92599e-61	2.08808e-59	LOC110156395	actin, alpha cardiac muscle 1	Cellular Processes;Cellular Processes;Organismal Systems;Organismal Systems	Cell motility;Cell motility;Circulatory system;Circulatory system	ko04820//Cytoskeleton in muscle cells;ko04814//Motor proteins;ko04261//Adrenergic signaling in cardiomyocytes;ko04260//Cardiac muscle contraction	K12314;K12314;K12314;K12314	GO:0005575//cellular_component;GO:0005622//intracellular anatomical structure;GO:0005737//cytoplasm;GO:0005856//cytoskeleton;GO:0030027//lamellipodium;GO:0030175//filopodium;GO:0031252//cell leading edge;GO:0042995//cell projection;GO:0043226//organelle;GO:0043228//non-membrane-bounded organelle;GO:0043229//intracellular organelle;GO:0043232//intracellular non-membrane-bounded organelle;GO:004429…	GO:0000166//nucleotide binding;GO:0003674//molecular_function;GO:0005488//binding;GO:0005524//ATP binding;GO:0017076//purine nucleotide binding;GO:0030554//adenyl nucleotide binding;GO:0032553//ribonucleotide binding;GO:0032555//purine ribonucleotide binding;GO:0032559//adenyl ribonucleotide binding;GO:0035639//purine ribonucleoside triphosphate binding;GO:0036094//small molecule binding;GO:00431…	GO:0007275//multicellular organism development;GO:0008150//biological_process;GO:0009653//anatomical structure morphogenesis;GO:0009887//animal organ morphogenesis;GO:0009888//tissue development;GO:0009893//positive regulation of metabolic process;GO:0010468//regulation of gene expression;GO:0010604//positive regulation of macromolecule metabolic process;GO:0010628//positive regulation of gene ex…	--
ncbi_110153295	5538	5262	4975	641	617	596	236.78	233.977	250.722	30.948	30.505	30.051	240.493	30.5013	-2.97905	2.95769e-61	2.105e-59	gemin8	gem (nuclear organelle) associated protein 8	-	-	-	-	GO:0005575//cellular_component;GO:0005622//intracellular anatomical structure;GO:0005634//nucleus;GO:0005654//nucleoplasm;GO:0005737//cytoplasm;GO:0005829//cytosol;GO:0005856//cytoskeleton;GO:0016604//nuclear body;GO:0031974//membrane-enclosed lumen;GO:0031981//nuclear lumen;GO:0032797//SMN complex;GO:0032991//protein-containing complex;GO:0034719//SMN-Sm protein complex;GO:0043226//organelle;GO:…	-	GO:0000375//RNA splicing, via transesterification reactions;GO:0000377//RNA splicing, via transesterification reactions with bulged adenosine as nucleophile;GO:0000387//spliceosomal snRNP assembly;GO:0000398//mRNA splicing, via spliceosome;GO:0006139//nucleobase-containing compound metabolic process;GO:0006396//RNA processing;GO:0006397//mRNA processing;GO:0006725//cellular aromatic compound meta…	--
ncbi_110175279	9	6	21	958	938	1018	0.163	0.113	0.449	19.615	19.667	21.768	0.241667	20.35	6.39587	3.35253e-61	2.37321e-59	LOC110175279	RNA polymerase II elongation factor ELL2-like, transcript variant X1	Genetic Information Processing	Information processing in viruses	ko03250//Viral life cycle - HIV-1	K15183	GO:0008023//transcription elongation factor complex	-	GO:0006368//transcription elongation by RNA polymerase II	--
ncbi_110173108	48	33	53	1179	976	1188	0.641	0.458	0.834	17.776	15.073	18.705	0.644333	17.1847	4.73717	3.35257e-61	2.37321e-59	sik1	salt-inducible kinase 1, transcript variant X2	-	-	-	-	GO:0005575//cellular_component;GO:0005622//intracellular anatomical structure;GO:0005634//nucleus;GO:0005737//cytoplasm;GO:0005829//cytosol;GO:0043226//organelle;GO:0043227//membrane-bounded organelle;GO:0043229//intracellular organelle;GO:0043231//intracellular membrane-bounded organelle	GO:0000166//nucleotide binding;GO:0000287//magnesium ion binding;GO:0003674//molecular_function;GO:0003824//catalytic activity;GO:0004672//protein kinase activity;GO:0004674//protein serine/threonine kinase activity;GO:0005488//binding;GO:0005515//protein binding;GO:0005524//ATP binding;GO:0008134//transcription factor binding;GO:0008140//cAMP response element binding protein binding;GO:0016301//…	GO:0000122//negative regulation of transcription by RNA polymerase II;GO:0002028//regulation of sodium ion transport;GO:0006109//regulation of carbohydrate metabolic process;GO:0006111//regulation of gluconeogenesis;GO:0006355//regulation of DNA-templated transcription;GO:0006357//regulation of transcription by RNA polymerase II;GO:0006468//protein phosphorylation;GO:0006793//phosphorus metabolic…	--
ncbi_110171843	2599	2526	2898	247	229	192	171.258	173.105	225.087	18.379	17.449	14.92	189.817	16.916	-3.48815	3.62238e-61	2.55732e-59	malsu1	mitochondrial assembly of ribosomal large subunit 1	-	-	-	-	GO:0005575//cellular_component;GO:0005622//intracellular anatomical structure;GO:0005737//cytoplasm;GO:0005739//mitochondrion;GO:0005759//mitochondrial matrix;GO:0005829//cytosol;GO:0031974//membrane-enclosed lumen;GO:0043226//organelle;GO:0043227//membrane-bounded organelle;GO:0043229//intracellular organelle;GO:0043231//intracellular membrane-bounded organelle;GO:0043233//organelle lumen;GO:007…	GO:0003674//molecular_function;GO:0005488//binding;GO:0043021//ribonucleoprotein complex binding;GO:0043022//ribosome binding;GO:0043023//ribosomal large subunit binding;GO:0044877//protein-containing complex binding	GO:0006417//regulation of translation;GO:0008150//biological_process;GO:0009889//regulation of biosynthetic process;GO:0009890//negative regulation of biosynthetic process;GO:0009892//negative regulation of metabolic process;GO:0010468//regulation of gene expression;GO:0010556//regulation of macromolecule biosynthetic process;GO:0010558//negative regulation of macromolecule biosynthetic process;G…	--
ncbi_110175301	34	22	55	1674	1427	1489	0.181	0.121	0.347	9.866	8.857	9.358	0.216333	9.36033	5.43523	3.73786e-61	2.6318e-59	chd9	chromodomain helicase DNA binding protein 9, transcript variant X5	-	-	-	-	GO:0005575//cellular_component;GO:0005622//intracellular anatomical structure;GO:0005634//nucleus;GO:0005654//nucleoplasm;GO:0005737//cytoplasm;GO:0031974//membrane-enclosed lumen;GO:0031981//nuclear lumen;GO:0043226//organelle;GO:0043227//membrane-bounded organelle;GO:0043229//intracellular organelle;GO:0043231//intracellular membrane-bounded organelle;GO:0043233//organelle lumen;GO:0070013//int…	GO:0000166//nucleotide binding;GO:0003674//molecular_function;GO:0003676//nucleic acid binding;GO:0003677//DNA binding;GO:0003824//catalytic activity;GO:0004386//helicase activity;GO:0005488//binding;GO:0005515//protein binding;GO:0005524//ATP binding;GO:0016462//pyrophosphatase activity;GO:0016787//hydrolase activity;GO:0016817//hydrolase activity, acting on acid anhydrides;GO:0016818//hydrolase…	GO:0006139//nucleobase-containing compound metabolic process;GO:0006325//chromatin organization;GO:0006351//DNA-templated transcription;GO:0006355//regulation of DNA-templated transcription;GO:0006725//cellular aromatic compound metabolic process;GO:0006807//nitrogen compound metabolic process;GO:0006996//organelle organization;GO:0008150//biological_process;GO:0008152//metabolic process;GO:00090…	--
ncbi_110159989	109	165	107	2579	2615	2177	0.778	1.223	0.902	20.944	21.74	18.495	0.967667	20.393	4.39742	4.21891e-61	2.96258e-59	tnip1	TNFAIP3 interacting protein 1, transcript variant X7	-	-	-	-	GO:0005575//cellular_component;GO:0005622//intracellular anatomical structure;GO:0005634//nucleus;GO:0005654//nucleoplasm;GO:0005737//cytoplasm;GO:0005829//cytosol;GO:0031974//membrane-enclosed lumen;GO:0031981//nuclear lumen;GO:0043226//organelle;GO:0043227//membrane-bounded organelle;GO:0043229//intracellular organelle;GO:0043231//intracellular membrane-bounded organelle;GO:0043233//organelle l…	GO:0003674//molecular_function;GO:0005488//binding;GO:0005515//protein binding;GO:0005524//ATP binding;GO:0019899//enzyme binding;GO:0019900//kinase binding;GO:0019901//protein kinase binding;GO:0031593//polyubiquitin modification-dependent protein binding;GO:0042802//identical protein binding;GO:0051019//mitogen-activated protein kinase binding;GO:0140030//modification-dependent protein binding	GO:0001932//regulation of protein phosphorylation;GO:0001933//negative regulation of protein phosphorylation;GO:0002218//activation of innate immune response;GO:0002221//pattern recognition receptor signaling pathway;GO:0002224//toll-like receptor signaling pathway;GO:0002237//response to molecule of bacterial origin;GO:0002253//activation of immune response;GO:0002376//immune system process;GO:0…	TSC22
MSTRG.33982	26	23	61	2376	3270	2120	1.074	0.988	2.97	110.823	156.186	103.267	1.67733	123.425	6.20133	4.23906e-61	2.96881e-59	--	KAJ0001466.1 taxid=409849 hypothetical protein NQD34_006486 [Periophthalmus magnuspinnatus]	-	-	-	-	-	-	-	--
ncbi_110172849	5	6	1	983	1085	1116	0.053	0.066	0.013	11.822	13.362	14.017	0.044	13.067	8.21421	5.99511e-61	4.18751e-59	lgr4	leucine-rich repeat containing G protein-coupled receptor 4	Environmental Information Processing	Signal transduction	ko04310//Wnt signaling pathway	K04309	GO:0005575//cellular_component;GO:0005886//plasma membrane;GO:0016020//membrane;GO:0071944//cell periphery	GO:0003674//molecular_function;GO:0004888//transmembrane signaling receptor activity;GO:0004930//G protein-coupled receptor activity;GO:0005488//binding;GO:0005515//protein binding;GO:0016500//protein-hormone receptor activity;GO:0038023//signaling receptor activity;GO:0042802//identical protein binding;GO:0060089//molecular transducer activity	GO:0000003//reproduction;GO:0001503//ossification;GO:0001649//osteoblast differentiation;GO:0001655//urogenital system development;GO:0001656//metanephros development;GO:0001817//regulation of cytokine production;GO:0001818//negative regulation of cytokine production;GO:0001822//kidney development;GO:0001942//hair follicle development;GO:0002009//morphogenesis of an epithelium;GO:0002376//immune …	--
ncbi_44273583	1646	1713	2063	26191	30412	43286	80.799	87.451	119.367	1451.81	1726.29	2505.81	95.8723	1894.64	4.30466	7.1648e-61	4.99129e-59	CYTB	--	-	-	-	-	GO:0005575//cellular_component;GO:0005622//intracellular anatomical structure;GO:0005737//cytoplasm;GO:0005739//mitochondrion;GO:0005740//mitochondrial envelope;GO:0005743//mitochondrial inner membrane;GO:0005746//mitochondrial respirasome;GO:0005750//mitochondrial respiratory chain complex III;GO:0009507//chloroplast;GO:0009534//chloroplast thylakoid;GO:0009535//chloroplast thylakoid membrane;GO…	GO:0003674//molecular_function;GO:0003824//catalytic activity;GO:0005488//binding;GO:0008121//ubiquinol-cytochrome-c reductase activity;GO:0009055//electron transfer activity;GO:0016491//oxidoreductase activity;GO:0016679//oxidoreductase activity, acting on diphenols and related substances as donors;GO:0016740//transferase activity;GO:0016746//acyltransferase activity;GO:0016747//acyltransferase …	GO:0000003//reproduction;GO:0001666//response to hypoxia;GO:0006091//generation of precursor metabolites and energy;GO:0006119//oxidative phosphorylation;GO:0006122//mitochondrial electron transport, ubiquinol to cytochrome c;GO:0006139//nucleobase-containing compound metabolic process;GO:0006163//purine nucleotide metabolic process;GO:0006725//cellular aromatic compound metabolic process;GO:0006…	--
ncbi_110171294	65	53	110	2813	3166	2215	1.812	1.537	3.615	88.559	102.067	72.825	2.32133	87.817	5.24147	7.19701e-61	5.0005e-59	LOC110171294	translocon-associated protein subunit alpha-like	Genetic Information Processing	Folding, sorting and degradation	ko04141//Protein processing in endoplasmic reticulum	K13249	GO:0005576//extracellular region;GO:0005789//endoplasmic reticulum membrane	GO:0140580//mitochondrion autophagosome adaptor activity	GO:0000423//mitophagy;GO:0001503//ossification;GO:0007155//cell adhesion;GO:0009306//protein secretion	--
ncbi_110161128	18	24	38	1044	910	1010	0.37	0.513	0.921	24.249	21.644	24.5	0.601333	23.4643	5.28616	1.089e-60	7.54645e-59	krit1	KRIT1 ankyrin repeat containing	Cellular Processes	Cellular community - eukaryotes	ko04520//Adherens junction	K17705	GO:0005575//cellular_component;GO:0005622//intracellular anatomical structure;GO:0005634//nucleus;GO:0005737//cytoplasm;GO:0005856//cytoskeleton;GO:0005874//microtubule;GO:0005886//plasma membrane;GO:0005911//cell-cell junction;GO:0015630//microtubule cytoskeleton;GO:0016020//membrane;GO:0016324//apical plasma membrane;GO:0016327//apicolateral plasma membrane;GO:0030054//cell junction;GO:0032991/…	GO:0003674//molecular_function;GO:0003700//DNA-binding transcription factor activity;GO:0005488//binding;GO:0005515//protein binding;GO:0005543//phospholipid binding;GO:0005546//phosphatidylinositol-4,5-bisphosphate binding;GO:0008017//microtubule binding;GO:0008092//cytoskeletal protein binding;GO:0008289//lipid binding;GO:0015631//tubulin binding;GO:0030234//enzyme regulator activity;GO:0030695…	GO:0000902//cell morphogenesis;GO:0001525//angiogenesis;GO:0001568//blood vessel development;GO:0001570//vasculogenesis;GO:0001885//endothelial cell development;GO:0001886//endothelial cell morphogenesis;GO:0001936//regulation of endothelial cell proliferation;GO:0001937//negative regulation of endothelial cell proliferation;GO:0001944//vasculature development;GO:0002009//morphogenesis of an epit…	--
ncbi_110156064	51	58	57	978	1073	1328	0.427	0.505	0.563	9.254	10.392	13.12	0.498333	10.922	4.45398	1.17047e-60	8.08973e-59	parp4	poly (ADP-ribose) polymerase family, member 4	Cellular Processes;Genetic Information Processing	Cell growth and death;Replication and repair	ko04210//Apoptosis;ko03410//Base excision repair	K10798;K10798	GO:0005575//cellular_component;GO:0005622//intracellular anatomical structure;GO:0005634//nucleus;GO:0005737//cytoplasm;GO:0005819//spindle;GO:0005829//cytosol;GO:0005856//cytoskeleton;GO:0005874//microtubule;GO:0005876//spindle microtubule;GO:0015630//microtubule cytoskeleton;GO:0032991//protein-containing complex;GO:0043226//organelle;GO:0043227//membrane-bounded organelle;GO:0043228//non-membr…	GO:0003674//molecular_function;GO:0003676//nucleic acid binding;GO:0003677//DNA binding;GO:0003824//catalytic activity;GO:0003950//NAD+ ADP-ribosyltransferase activity;GO:0005488//binding;GO:0005515//protein binding;GO:0016740//transferase activity;GO:0016757//glycosyltransferase activity;GO:0016763//pentosyltransferase activity;GO:0019899//enzyme binding;GO:0097159//organic cyclic compound bindi…	GO:0006139//nucleobase-containing compound metabolic process;GO:0006259//DNA metabolic process;GO:0006281//DNA repair;GO:0006725//cellular aromatic compound metabolic process;GO:0006807//nitrogen compound metabolic process;GO:0006950//response to stress;GO:0006952//defense response;GO:0006954//inflammatory response;GO:0006974//DNA damage response;GO:0008150//biological_process;GO:0008152//metabol…	--
ncbi_110169746	25	34	38	868	955	1222	0.202	0.285	0.362	7.912	8.914	11.632	0.283	9.486	5.06693	1.29897e-60	8.95441e-59	lrp5	low density lipoprotein receptor-related protein 5	Environmental Information Processing;Environmental Information Processing	Signal transduction;Signal transduction	ko04310//Wnt signaling pathway;ko04150//mTOR signaling pathway	K03068;K03068	GO:0005575//cellular_component;GO:0005622//intracellular anatomical structure;GO:0005737//cytoplasm;GO:0005783//endoplasmic reticulum;GO:0005886//plasma membrane;GO:0012505//endomembrane system;GO:0016020//membrane;GO:0032991//protein-containing complex;GO:0043226//organelle;GO:0043227//membrane-bounded organelle;GO:0043229//intracellular organelle;GO:0043231//intracellular membrane-bounded organ…	GO:0003674//molecular_function;GO:0004064//arylesterase activity;GO:0004888//transmembrane signaling receptor activity;GO:0005488//binding;GO:0005515//protein binding;GO:0015026//coreceptor activity;GO:0017147//Wnt-protein binding;GO:0038023//signaling receptor activity;GO:0042813//Wnt receptor activity;GO:0060089//molecular transducer activity	GO:0001501//skeletal system development;GO:0001503//ossification;GO:0001568//blood vessel development;GO:0001649//osteoblast differentiation;GO:0001654//eye development;GO:0001667//ameboidal-type cell migration;GO:0001702//gastrulation with mouth forming second;GO:0001763//morphogenesis of a branching structure;GO:0001932//regulation of protein phosphorylation;GO:0001933//negative regulation of p…	--
ncbi_110158079	25	16	19	683	679	741	0.168	0.112	0.15	5.176	5.269	5.864	0.143333	5.43633	5.24519	1.40914e-60	9.68851e-59	agrn	agrin	Cellular Processes;Environmental Information Processing	Cell motility;Signaling molecules and interaction	ko04820//Cytoskeleton in muscle cells;ko04512//ECM-receptor interaction	K06254;K06254	GO:0000323//lytic vacuole;GO:0005575//cellular_component;GO:0005576//extracellular region;GO:0005604//basement membrane;GO:0005615//extracellular space;GO:0005622//intracellular anatomical structure;GO:0005737//cytoplasm;GO:0005764//lysosome;GO:0005773//vacuole;GO:0005775//vacuolar lumen;GO:0005794//Golgi apparatus;GO:0005796//Golgi lumen;GO:0005829//cytosol;GO:0005886//plasma membrane;GO:0009986…	GO:0002162//dystroglycan binding;GO:0003674//molecular_function;GO:0004857//enzyme inhibitor activity;GO:0005198//structural molecule activity;GO:0005200//structural constituent of cytoskeleton;GO:0005488//binding;GO:0005509//calcium ion binding;GO:0005515//protein binding;GO:0005539//glycosaminoglycan binding;GO:0008047//enzyme activator activity;GO:0008201//heparin binding;GO:0019207//kinase re…	GO:0001523//retinoid metabolic process;GO:0001932//regulation of protein phosphorylation;GO:0001934//positive regulation of protein phosphorylation;GO:0001941//postsynaptic membrane organization;GO:0002028//regulation of sodium ion transport;GO:0006022//aminoglycan metabolic process;GO:0006023//aminoglycan biosynthetic process;GO:0006024//glycosaminoglycan biosynthetic process;GO:0006026//aminogl…	--
ncbi_110168022	31	51	24	1579	1329	1173	1.125	1.925	1.027	64.723	55.784	50.213	1.359	56.9067	5.38798	1.68419e-60	1.15494e-58	dazl	deleted in azoospermia-like	-	-	-	-	GO:0005575//cellular_component;GO:0005622//intracellular anatomical structure;GO:0005634//nucleus;GO:0005737//cytoplasm;GO:0032019//mitochondrial cloud;GO:0032991//protein-containing complex;GO:0043226//organelle;GO:0043227//membrane-bounded organelle;GO:0043228//non-membrane-bounded organelle;GO:0043229//intracellular organelle;GO:0043231//intracellular membrane-bounded organelle;GO:0043232//int…	GO:0003674//molecular_function;GO:0003676//nucleic acid binding;GO:0003677//DNA binding;GO:0003723//RNA binding;GO:0003729//mRNA binding;GO:0003730//mRNA 3'-UTR binding;GO:0005488//binding;GO:0005515//protein binding;GO:0008494//translation activator activity;GO:0042802//identical protein binding;GO:0043565//sequence-specific DNA binding;GO:0045182//translation regulator activity;GO:0090079//tran…	GO:0000003//reproduction;GO:0000280//nuclear division;GO:0001556//oocyte maturation;GO:0003006//developmental process involved in reproduction;GO:0006417//regulation of translation;GO:0006446//regulation of translational initiation;GO:0006996//organelle organization;GO:0007049//cell cycle;GO:0007135//meiosis II;GO:0007143//female meiotic nuclear division;GO:0007147//female meiosis II;GO:0007275//…	--
ncbi_110169944	2712	2706	2636	260	220	190	66.559	69.053	76.254	7.199	6.234	5.493	70.622	6.30867	-3.48471	2.31534e-60	1.58363e-58	mblac2	metallo-beta-lactamase domain containing 2, transcript variant X2	-	-	-	-	-	GO:0003674//molecular_function;GO:0003824//catalytic activity;GO:0004416//hydroxyacylglutathione hydrolase activity;GO:0005488//binding;GO:0016787//hydrolase activity;GO:0043167//ion binding;GO:0043169//cation binding;GO:0046872//metal ion binding	GO:0019243//methylglyoxal catabolic process to D-lactate via S-lactoyl-glutathione	--
ncbi_110163890	67	88	58	1806	1560	1316	0.5	0.683	0.511	15.227	13.469	11.586	0.564667	13.4273	4.57163	2.65107e-60	1.80856e-58	gigyf1a	GRB10 interacting GYF protein 1a, transcript variant X2	-	-	-	-	GO:0005575//cellular_component;GO:0032991//protein-containing complex	GO:0005515//protein binding	GO:0007154//cell communication;GO:0007165//signal transduction;GO:0007166//cell surface receptor signaling pathway;GO:0007167//enzyme-linked receptor protein signaling pathway;GO:0007169//transmembrane receptor protein tyrosine kinase signaling pathway;GO:0008150//biological_process;GO:0009987//cellular process;GO:0023052//signaling;GO:0048009//insulin-like growth factor receptor signaling pathwa…	--
ncbi_110162275	3736	3360	3452	395	356	331	288.227	269.586	313.909	34.411	31.759	30.115	290.574	32.095	-3.17849	3.52038e-60	2.3954e-58	pcbd1	pterin-4 alpha-carbinolamine dehydratase/dimerization cofactor of hepatocyte nuclear factor 1 alpha	Metabolism;Metabolism	Global and overview maps;Metabolism of cofactors and vitamins	ko01100//Metabolic pathways;ko00790//Folate biosynthesis	K01724;K01724	GO:0005575//cellular_component;GO:0005622//intracellular anatomical structure;GO:0005634//nucleus;GO:0005654//nucleoplasm;GO:0005737//cytoplasm;GO:0005829//cytosol;GO:0031974//membrane-enclosed lumen;GO:0031981//nuclear lumen;GO:0043226//organelle;GO:0043227//membrane-bounded organelle;GO:0043229//intracellular organelle;GO:0043231//intracellular membrane-bounded organelle;GO:0043233//organelle l…	GO:0003674//molecular_function;GO:0003712//transcription coregulator activity;GO:0003713//transcription coactivator activity;GO:0003824//catalytic activity;GO:0004497//monooxygenase activity;GO:0004505//phenylalanine 4-monooxygenase activity;GO:0005488//binding;GO:0005515//protein binding;GO:0008124//4-alpha-hydroxytetrahydrobiopterin dehydratase activity;GO:0016491//oxidoreductase activity;GO:00…	GO:0006066//alcohol metabolic process;GO:0006082//organic acid metabolic process;GO:0006139//nucleobase-containing compound metabolic process;GO:0006351//DNA-templated transcription;GO:0006355//regulation of DNA-templated transcription;GO:0006520//amino acid metabolic process;GO:0006558//L-phenylalanine metabolic process;GO:0006559//L-phenylalanine catabolic process;GO:0006725//cellular aromatic …	--
ncbi_110156787	89	101	95	1628	1389	1263	1.451	1.712	1.825	29.967	26.182	24.279	1.66267	26.8093	4.01116	4.04795e-60	2.74728e-58	add3b	adducin 3 (gamma) b	-	-	-	-	GO:0005737//cytoplasm	GO:0008270//zinc ion binding;GO:0008738//L-fuculose-phosphate aldolase activity;GO:0008742//L-ribulose-phosphate 4-epimerase activity;GO:0046872//metal ion binding	GO:0006004//fucose metabolic process;GO:0019509//L-methionine salvage from methylthioadenosine;GO:0019568//arabinose catabolic process	--
ncbi_110171416	120	131	109	1519	1487	1403	0.883	1.003	0.946	12.626	12.657	12.179	0.944	12.4873	3.72553	4.51856e-60	3.0588e-58	cicb	capicua transcriptional repressor b	-	-	-	-	-	-	-	HMG
ncbi_110172103	119	134	147	1595	1952	1770	2.17	2.541	3.159	32.838	41.154	38.057	2.62333	37.3497	3.83162	4.62449e-60	3.12248e-58	creb3l3l	cAMP responsive element binding protein 3-like 3 like	Organismal Systems;Organismal Systems	Circulatory system;Endocrine system	ko04261//Adrenergic signaling in cardiomyocytes;ko04916//Melanogenesis	K09048;K09048	GO:0000139//Golgi membrane;GO:0005575//cellular_component;GO:0005622//intracellular anatomical structure;GO:0005634//nucleus;GO:0005654//nucleoplasm;GO:0005737//cytoplasm;GO:0005783//endoplasmic reticulum;GO:0005789//endoplasmic reticulum membrane;GO:0005794//Golgi apparatus;GO:0005829//cytosol;GO:0012505//endomembrane system;GO:0016020//membrane;GO:0016604//nuclear body;GO:0031090//organelle mem…	GO:0000976//transcription cis-regulatory region binding;GO:0000977//RNA polymerase II transcription regulatory region sequence-specific DNA binding;GO:0000978//RNA polymerase II cis-regulatory region sequence-specific DNA binding;GO:0000981//DNA-binding transcription factor activity, RNA polymerase II-specific;GO:0000987//cis-regulatory region sequence-specific DNA binding;GO:0001067//transcripti…	GO:0001558//regulation of cell growth;GO:0002230//positive regulation of defense response to virus by host;GO:0002682//regulation of immune system process;GO:0002684//positive regulation of immune system process;GO:0002685//regulation of leukocyte migration;GO:0002687//positive regulation of leukocyte migration;GO:0002688//regulation of leukocyte chemotaxis;GO:0002690//positive regulation of leuk…	TF_bZIP
ncbi_110160402	144	198	125	3216	2547	2761	2.399	3.422	2.457	60.564	49.112	54.345	2.75933	54.6737	4.30845	5.71922e-60	3.85177e-58	rnf14	ring finger protein 14, transcript variant X1	-	-	-	-	GO:0000151//ubiquitin ligase complex;GO:0005575//cellular_component;GO:0005622//intracellular anatomical structure;GO:0005634//nucleus;GO:0005737//cytoplasm;GO:0005829//cytosol;GO:0032991//protein-containing complex;GO:0043226//organelle;GO:0043227//membrane-bounded organelle;GO:0043229//intracellular organelle;GO:0043231//intracellular membrane-bounded organelle;GO:1902494//catalytic complex;GO:…	GO:0003674//molecular_function;GO:0003712//transcription coregulator activity;GO:0003713//transcription coactivator activity;GO:0003824//catalytic activity;GO:0004842//ubiquitin-protein transferase activity;GO:0005102//signaling receptor binding;GO:0005488//binding;GO:0005515//protein binding;GO:0008134//transcription factor binding;GO:0008270//zinc ion binding;GO:0016740//transferase activity;GO…	GO:0000209//protein polyubiquitination;GO:0006139//nucleobase-containing compound metabolic process;GO:0006351//DNA-templated transcription;GO:0006355//regulation of DNA-templated transcription;GO:0006357//regulation of transcription by RNA polymerase II;GO:0006725//cellular aromatic compound metabolic process;GO:0006807//nitrogen compound metabolic process;GO:0007154//cell communication;GO:00071…	--
ncbi_110164804	3842	3969	3879	454	451	390	128.779	138.356	153.255	17.184	17.48	15.416	140.13	16.6933	-3.06942	6.28686e-60	4.22326e-58	aar2	AAR2 splicing factor	-	-	-	-	-	-	-	--
ncbi_110167439	9	6	16	1440	955	861	0.11	0.076	0.23	19.803	13.449	12.366	0.138667	15.206	6.77688	1.10784e-59	7.4231e-58	maco1a	macoilin 1a	-	-	-	-	GO:0005575//cellular_component;GO:0005622//intracellular anatomical structure;GO:0005634//nucleus;GO:0005635//nuclear envelope;GO:0005737//cytoplasm;GO:0005783//endoplasmic reticulum;GO:0005789//endoplasmic reticulum membrane;GO:0005791//rough endoplasmic reticulum;GO:0012505//endomembrane system;GO:0016020//membrane;GO:0030867//rough endoplasmic reticulum membrane;GO:0031090//organelle membrane;…	GO:0005524//ATP binding	GO:0007059//chromosome segregation;GO:0023041//neuronal signal transduction;GO:0030261//chromosome condensation	--
ncbi_110170445	9283	9343	6539	642	523	504	294.75	308.519	244.728	23.019	19.202	18.872	282.666	20.3643	-3.79498	1.16897e-59	7.8128e-58	LOC110170445	zinc finger protein 79-like	-	-	-	-	-	GO:0008270//zinc ion binding	-	zf-C2H2
ncbi_110156140	22	29	32	1248	983	798	0.18	0.247	0.309	11.558	9.323	7.718	0.245333	9.533	5.28012	1.30506e-59	8.70026e-58	lats2	large tumor suppressor kinase 2	-	-	-	-	GO:0000922//spindle pole;GO:0005575//cellular_component;GO:0005622//intracellular anatomical structure;GO:0005634//nucleus;GO:0005737//cytoplasm;GO:0005815//microtubule organizing center;GO:0005819//spindle;GO:0005829//cytosol;GO:0005856//cytoskeleton;GO:0015630//microtubule cytoskeleton;GO:0043226//organelle;GO:0043227//membrane-bounded organelle;GO:0043228//non-membrane-bounded organelle;GO:004…	GO:0000166//nucleotide binding;GO:0003674//molecular_function;GO:0003824//catalytic activity;GO:0004672//protein kinase activity;GO:0004674//protein serine/threonine kinase activity;GO:0005488//binding;GO:0005524//ATP binding;GO:0016301//kinase activity;GO:0016709//oxidoreductase activity, acting on paired donors, with incorporation or reduction of molecular oxygen, NAD(P)H as one donor, and inco…	GO:0000079//regulation of cyclin-dependent protein serine/threonine kinase activity;GO:0000082//G1/S transition of mitotic cell cycle;GO:0000278//mitotic cell cycle;GO:0000902//cell morphogenesis;GO:0001701//in utero embryonic development;GO:0001824//blastocyst development;GO:0001825//blastocyst formation;GO:0001826//inner cell mass cell differentiation;GO:0001827//inner cell mass cell fate commi…	--
ncbi_110172837	25	22	36	761	871	805	0.544	0.497	0.923	18.684	21.899	20.641	0.654667	20.408	4.96223	1.42456e-59	9.47294e-58	rras2	RAS related 2	Environmental Information Processing;Cellular Processes;Cellular Processes;Cellular Processes;Environmental Information Processing;Cellular Processes;Organismal Systems	Signal transduction;Cell motility;Cell growth and death;Transport and catabolism;Signal transduction;Transport and catabolism;Immune system	ko04010//MAPK signaling pathway;ko04810//Regulation of actin cytoskeleton;ko04218//Cellular senescence;ko04140//Autophagy - animal;ko04371//Apelin signaling pathway;ko04137//Mitophagy - animal;ko04625//C-type lectin receptor signaling pathway	K07830;K07830;K07830;K07830;K07830;K07830;K07830	GO:0005575//cellular_component;GO:0005622//intracellular anatomical structure;GO:0005737//cytoplasm;GO:0005783//endoplasmic reticulum;GO:0005886//plasma membrane;GO:0012505//endomembrane system;GO:0016020//membrane;GO:0043226//organelle;GO:0043227//membrane-bounded organelle;GO:0043229//intracellular organelle;GO:0043231//intracellular membrane-bounded organelle;GO:0071944//cell periphery	GO:0000166//nucleotide binding;GO:0000287//magnesium ion binding;GO:0001882//nucleoside binding;GO:0001883//purine nucleoside binding;GO:0003674//molecular_function;GO:0003824//catalytic activity;GO:0003924//GTPase activity;GO:0005488//binding;GO:0005515//protein binding;GO:0005525//GTP binding;GO:0016462//pyrophosphatase activity;GO:0016787//hydrolase activity;GO:0016817//hydrolase activity, act…	GO:0000003//reproduction;GO:0002119//nematode larval development;GO:0002164//larval development;GO:0006400//tRNA modification;GO:0007154//cell communication;GO:0007165//signal transduction;GO:0007264//small GTPase-mediated signal transduction;GO:0007265//Ras protein signal transduction;GO:0007275//multicellular organism development;GO:0007567//parturition;GO:0008150//biological_process;GO:0009791…	--
ncbi_110157270	25	51	26	1483	2867	2028	0.268	0.569	0.326	18.022	35.886	25.914	0.387667	26.6073	6.10086	1.53262e-59	1.01659e-57	slka	STE20-like kinase a, transcript variant X3	Cellular Processes	Cell growth and death	ko04114//Oocyte meiosis	K08836	-	GO:0004672//protein kinase activity;GO:0004674//protein serine/threonine kinase activity;GO:0005524//ATP binding	GO:0006468//protein phosphorylation	--
ncbi_110161552	17939	17025	13811	1698	1693	1704	819.542	808.892	743.712	87.597	89.438	91.805	790.715	89.6133	-3.14137	1.65057e-59	1.09207e-57	LOC110161552	CD9 antigen-like	-	-	-	-	GO:0016020//membrane	-	-	--
ncbi_110173904	109	97	78	1702	2439	1749	1.513	1.401	1.277	26.685	39.159	28.638	1.397	31.494	4.49467	1.89113e-59	1.2481e-57	LOC110173904	rho-related GTP-binding protein RhoB-like	Human Diseases	Infectious disease: bacterial	ko05132//Salmonella infection	K07856	GO:0005575//cellular_component;GO:0005622//intracellular anatomical structure;GO:0005634//nucleus;GO:0005737//cytoplasm;GO:0005768//endosome;GO:0005769//early endosome;GO:0005770//late endosome;GO:0005829//cytosol;GO:0005886//plasma membrane;GO:0005911//cell-cell junction;GO:0005938//cell cortex;GO:0010008//endosome membrane;GO:0012505//endomembrane system;GO:0016020//membrane;GO:0030054//cell ju…	GO:0000166//nucleotide binding;GO:0001882//nucleoside binding;GO:0001883//purine nucleoside binding;GO:0003674//molecular_function;GO:0003824//catalytic activity;GO:0003924//GTPase activity;GO:0005488//binding;GO:0005515//protein binding;GO:0005525//GTP binding;GO:0016462//pyrophosphatase activity;GO:0016787//hydrolase activity;GO:0016817//hydrolase activity, acting on acid anhydrides;GO:0016818/…	GO:0000003//reproduction;GO:0000278//mitotic cell cycle;GO:0000281//mitotic cytokinesis;GO:0000302//response to reactive oxygen species;GO:0000902//cell morphogenesis;GO:0000910//cytokinesis;GO:0000912//assembly of actomyosin apparatus involved in cytokinesis;GO:0000915//actomyosin contractile ring assembly;GO:0001525//angiogenesis;GO:0001568//blood vessel development;GO:0001654//eye development;…	--
ncbi_110175396	17	12	17	841	642	662	0.29	0.213	0.342	16.212	12.673	13.327	0.281667	14.0707	5.64256	2.07833e-59	1.36822e-57	LOC110175396	AFG3-like protein 1, transcript variant X1	-	-	-	-	GO:0000502//proteasome complex;GO:0009368//endopeptidase Clp complex;GO:0009376//HslUV protease complex;GO:0016020//membrane;GO:0031411//gas vesicle	GO:0000166//nucleotide binding;GO:0003677//DNA binding;GO:0004176//ATP-dependent peptidase activity;GO:0004222//metalloendopeptidase activity;GO:0004252//serine-type endopeptidase activity;GO:0004386//helicase activity;GO:0005524//ATP binding;GO:0008270//zinc ion binding;GO:0009378//four-way junction helicase activity;GO:0016301//kinase activity;GO:0016887//ATP hydrolysis activity;GO:0051082//unf…	GO:0006281//DNA repair;GO:0006310//DNA recombination;GO:0006508//proteolysis;GO:0009306//protein secretion;GO:0010498//proteasomal protein catabolic process;GO:0019941//modification-dependent protein catabolic process;GO:0030436//asexual sporulation;GO:0031412//gas vesicle organization;GO:0043335//protein unfolding;GO:0051301//cell division	--
ncbi_110166331	13	12	13	793	634	600	0.288	0.277	0.34	19.871	16.269	15.702	0.301667	17.2807	5.84006	2.32852e-59	1.5291e-57	slc37a2	solute carrier family 37 member 2	-	-	-	-	GO:0005575//cellular_component;GO:0005622//intracellular anatomical structure;GO:0005737//cytoplasm;GO:0005783//endoplasmic reticulum;GO:0005789//endoplasmic reticulum membrane;GO:0012505//endomembrane system;GO:0016020//membrane;GO:0031984//organelle subcompartment;GO:0042175//nuclear outer membrane-endoplasmic reticulum membrane network;GO:0043226//organelle;GO:0043227//membrane-bounded organel…	GO:0003674//molecular_function;GO:0005215//transporter activity;GO:0008509//monoatomic anion transmembrane transporter activity;GO:0008514//organic anion transmembrane transporter activity;GO:0015075//monoatomic ion transmembrane transporter activity;GO:0015103//inorganic anion transmembrane transporter activity;GO:0015114//phosphate ion transmembrane transporter activity;GO:0015119//hexose phosp…	GO:0006066//alcohol metabolic process;GO:0006072//glycerol-3-phosphate metabolic process;GO:0006091//generation of precursor metabolites and energy;GO:0006116//NADH oxidation;GO:0006127//glycerophosphate shuttle;GO:0006139//nucleobase-containing compound metabolic process;GO:0006725//cellular aromatic compound metabolic process;GO:0006734//NADH metabolic process;GO:0006753//nucleoside phosphate m…	--
ncbi_110159138	12	15	11	973	630	762	0.107	0.139	0.116	9.81	6.505	8.024	0.120667	8.113	6.07114	3.18727e-59	2.08782e-57	mark1	MAP/microtubule affinity-regulating kinase 1	-	-	-	-	GO:0005575//cellular_component;GO:0005622//intracellular anatomical structure;GO:0005737//cytoplasm;GO:0005856//cytoskeleton;GO:0005886//plasma membrane;GO:0015630//microtubule cytoskeleton;GO:0016020//membrane;GO:0030425//dendrite;GO:0036477//somatodendritic compartment;GO:0042995//cell projection;GO:0043005//neuron projection;GO:0043226//organelle;GO:0043228//non-membrane-bounded organelle;GO:0…	GO:0000166//nucleotide binding;GO:0000287//magnesium ion binding;GO:0001786//phosphatidylserine binding;GO:0003674//molecular_function;GO:0003824//catalytic activity;GO:0004672//protein kinase activity;GO:0004674//protein serine/threonine kinase activity;GO:0005488//binding;GO:0005524//ATP binding;GO:0005543//phospholipid binding;GO:0005546//phosphatidylinositol-4,5-bisphosphate binding;GO:000828…	GO:0000226//microtubule cytoskeleton organization;GO:0001764//neuron migration;GO:0006468//protein phosphorylation;GO:0006793//phosphorus metabolic process;GO:0006796//phosphate-containing compound metabolic process;GO:0006807//nitrogen compound metabolic process;GO:0006996//organelle organization;GO:0007010//cytoskeleton organization;GO:0007017//microtubule-based process;GO:0007154//cell communi…	--
ncbi_110154016	9	6	6	680	633	703	0.347	0.241	0.273	29.64	28.255	32.002	0.287	29.9657	6.70612	3.79505e-59	2.47978e-57	traf3ip2a	TRAF3 interacting protein 2a	Cellular Processes	Cell growth and death	ko04218//Cellular senescence	K21124	GO:0005575//cellular_component;GO:0005622//intracellular anatomical structure	GO:0003674//molecular_function;GO:0005102//signaling receptor binding;GO:0005488//binding;GO:0005515//protein binding	GO:0001783//B cell apoptotic process;GO:0002230//positive regulation of defense response to virus by host;GO:0002376//immune system process;GO:0002377//immunoglobulin production;GO:0002440//production of molecular mediator of immune response;GO:0002682//regulation of immune system process;GO:0002697//regulation of immune effector process;GO:0002790//peptide secretion;GO:0002831//regulation of res…	--
ncbi_129407417	2	8	10	2183	1789	963	0.081	0.338	0.479	100.263	84.141	46.192	0.299333	76.8653	8.00444	3.93479e-59	2.56473e-57	LOC129407417	eukaryotic translation initiation factor 5B	-	-	-	-	GO:0000228//nuclear chromosome;GO:0000793//condensed chromosome;GO:0000794//condensed nuclear chromosome;GO:0000795//synaptonemal complex;GO:0000801//central element;GO:0005575//cellular_component;GO:0005622//intracellular anatomical structure;GO:0005634//nucleus;GO:0005694//chromosome;GO:0016592//mediator complex;GO:0031974//membrane-enclosed lumen;GO:0031981//nuclear lumen;GO:0043226//organelle…	GO:0003712//transcription coregulator activity;GO:0003723//RNA binding;GO:0005524//ATP binding	GO:0000003//reproduction;GO:0000280//nuclear division;GO:0000706//meiotic DNA double-strand break processing;GO:0000729//DNA double-strand break processing;GO:0002062//chondrocyte differentiation;GO:0003006//developmental process involved in reproduction;GO:0006139//nucleobase-containing compound metabolic process;GO:0006259//DNA metabolic process;GO:0006281//DNA repair;GO:0006302//double-strand …	--
ncbi_110159305	22710	19542	17435	980	1103	596	748.863	671.736	679.146	34.599	40.923	23.148	699.915	32.89	-4.41146	4.55728e-59	2.96313e-57	LOC110159305	schwannomin-interacting protein 1-like, transcript variant X4	-	-	-	-	-	-	-	--
ncbi_110157604	31	34	36	860	732	720	0.334	0.381	0.457	10.505	9.154	9.178	0.390667	9.61233	4.62088	4.7701e-59	3.09387e-57	LOC110157604	zinc finger protein 521, transcript variant X1	-	-	-	-	GO:0005575//cellular_component;GO:0005622//intracellular anatomical structure;GO:0005634//nucleus;GO:0005654//nucleoplasm;GO:0031974//membrane-enclosed lumen;GO:0031981//nuclear lumen;GO:0043226//organelle;GO:0043227//membrane-bounded organelle;GO:0043229//intracellular organelle;GO:0043231//intracellular membrane-bounded organelle;GO:0043233//organelle lumen;GO:0070013//intracellular organelle l…	GO:0000981//DNA-binding transcription factor activity, RNA polymerase II-specific;GO:0003674//molecular_function;GO:0003676//nucleic acid binding;GO:0003677//DNA binding;GO:0003700//DNA-binding transcription factor activity;GO:0005488//binding;GO:0005515//protein binding;GO:0008270//zinc ion binding;GO:0019904//protein domain specific binding;GO:0043167//ion binding;GO:0043169//cation binding;GO:…	GO:0006139//nucleobase-containing compound metabolic process;GO:0006351//DNA-templated transcription;GO:0006355//regulation of DNA-templated transcription;GO:0006357//regulation of transcription by RNA polymerase II;GO:0006725//cellular aromatic compound metabolic process;GO:0006807//nitrogen compound metabolic process;GO:0007275//multicellular organism development;GO:0007399//nervous system deve…	zf-C2H2
ncbi_110168067	53	48	67	1159	1339	1007	2.073	1.953	3.089	51.19	60.561	46.449	2.37167	52.7333	4.47474	4.91151e-59	3.17776e-57	pmp22a	peripheral myelin protein 22a	-	-	-	-	GO:0005886//plasma membrane;GO:0016020//membrane	-	GO:0007411//axon guidance	--
ncbi_110169584	4428	4140	3555	139	177	79	225.875	219.63	213.751	8.007	10.441	4.752	219.752	7.73333	-4.82864	5.3091e-59	3.42658e-57	LOC110169584	RING finger protein 222	-	-	-	-	GO:0000151//ubiquitin ligase complex;GO:0000152//nuclear ubiquitin ligase complex;GO:0005575//cellular_component;GO:0005622//intracellular anatomical structure;GO:0005634//nucleus;GO:0016020//membrane;GO:0032991//protein-containing complex;GO:0033768//SUMO-targeted ubiquitin ligase complex;GO:0043226//organelle;GO:0043227//membrane-bounded organelle;GO:0043229//intracellular organelle;GO:0043231/…	GO:0003674//molecular_function;GO:0003824//catalytic activity;GO:0004842//ubiquitin-protein transferase activity;GO:0005488//binding;GO:0008270//zinc ion binding;GO:0016740//transferase activity;GO:0019787//ubiquitin-like protein transferase activity;GO:0043167//ion binding;GO:0043169//cation binding;GO:0046872//metal ion binding;GO:0061630//ubiquitin protein ligase activity;GO:0061659//ubiquitin…	GO:0006281//DNA repair;GO:0006310//DNA recombination;GO:0006508//proteolysis;GO:0006511//ubiquitin-dependent protein catabolic process;GO:0006807//nitrogen compound metabolic process;GO:0008150//biological_process;GO:0008152//metabolic process;GO:0009056//catabolic process;GO:0009057//macromolecule catabolic process;GO:0009892//negative regulation of metabolic process;GO:0009987//cellular process…	zf-MIZ
ncbi_110169334	45	69	52	1458	1474	1079	0.746	1.189	1.016	27.282	28.245	21.086	0.983667	25.5377	4.69831	5.78421e-59	3.7241e-57	LOC110169334	septin-7-like	-	-	-	-	GO:0005737//cytoplasm;GO:0016020//membrane	GO:0003723//RNA binding;GO:0003924//GTPase activity;GO:0005524//ATP binding;GO:0005525//GTP binding;GO:0016887//ATP hydrolysis activity;GO:0043022//ribosome binding	GO:0006402//mRNA catabolic process;GO:0006412//translation;GO:0042254//ribosome biogenesis;GO:0046336//ethanolamine catabolic process	--
ncbi_110170467	282	267	197	3411	3322	3051	3.771	3.714	3.105	51.513	51.374	48.12	3.53	50.3357	3.83384	5.97371e-59	3.83672e-57	col6a1	collagen, type VI, alpha 1	Cellular Processes;Cellular Processes;Environmental Information Processing	Cell motility;Cellular community - eukaryotes;Signaling molecules and interaction	ko04820//Cytoskeleton in muscle cells;ko04510//Focal adhesion;ko04512//ECM-receptor interaction	K06238;K06238;K06238	GO:0005575//cellular_component;GO:0005576//extracellular region;GO:0005581//collagen trimer;GO:0005589//collagen type VI trimer;GO:0005622//intracellular anatomical structure;GO:0005737//cytoplasm;GO:0005783//endoplasmic reticulum;GO:0005788//endoplasmic reticulum lumen;GO:0005886//plasma membrane;GO:0012505//endomembrane system;GO:0016020//membrane;GO:0031012//extracellular matrix;GO:0031974//me…	GO:0003674//molecular_function;GO:0005488//binding;GO:0005515//protein binding;GO:0019838//growth factor binding;GO:0048407//platelet-derived growth factor binding	GO:0001101//response to acid chemical;GO:0001704//formation of primary germ layer;GO:0001706//endoderm formation;GO:0007155//cell adhesion;GO:0007275//multicellular organism development;GO:0007369//gastrulation;GO:0007492//endoderm development;GO:0008150//biological_process;GO:0009653//anatomical structure morphogenesis;GO:0009719//response to endogenous stimulus;GO:0009790//embryo development;GO…	--
ncbi_110173197	125	91	142	3798	3291	6572	3.768	2.853	5.046	129.286	114.719	233.635	3.889	159.213	5.35542	6.76199e-59	4.33244e-57	pdzk1	PDZ domain containing 1	-	-	-	-	GO:0005575//cellular_component;GO:0005622//intracellular anatomical structure;GO:0005886//plasma membrane;GO:0005902//microvillus;GO:0005903//brush border;GO:0016020//membrane;GO:0016324//apical plasma membrane;GO:0030288//outer membrane-bounded periplasmic space;GO:0031253//cell projection membrane;GO:0031526//brush border membrane;GO:0031528//microvillus membrane;GO:0042995//cell projection;GO:…	GO:0003674//molecular_function;GO:0004222//metalloendopeptidase activity;GO:0004252//serine-type endopeptidase activity;GO:0005102//signaling receptor binding;GO:0005124//scavenger receptor binding;GO:0005215//transporter activity;GO:0005488//binding;GO:0005515//protein binding;GO:0008236//serine-type peptidase activity;GO:0019904//protein domain specific binding;GO:0030165//PDZ domain binding;GO…	GO:0006508//proteolysis;GO:0006810//transport;GO:0006811//monoatomic ion transport;GO:0006812//monoatomic cation transport;GO:0006869//lipid transport;GO:0008104//protein localization;GO:0008150//biological_process;GO:0008283//cell population proliferation;GO:0010876//lipid localization;GO:0015695//organic cation transport;GO:0015697//quaternary ammonium group transport;GO:0015838//amino-acid bet…	--
ncbi_110158411	12	10	16	1011	706	691	0.125	0.108	0.196	11.876	8.493	8.477	0.143	9.61533	6.07125	7.28874e-59	4.6586e-57	phldb2a	pleckstrin homology-like domain, family B, member 2a	-	-	-	-	GO:0005575//cellular_component;GO:0005622//intracellular anatomical structure;GO:0005737//cytoplasm;GO:0005829//cytosol;GO:0005856//cytoskeleton;GO:0005886//plasma membrane;GO:0005912//adherens junction;GO:0005925//focal adhesion;GO:0005938//cell cortex;GO:0016020//membrane;GO:0030054//cell junction;GO:0030055//cell-substrate junction;GO:0031252//cell leading edge;GO:0043226//organelle;GO:0043228…	-	GO:0000226//microtubule cytoskeleton organization;GO:0001952//regulation of cell-matrix adhesion;GO:0001953//negative regulation of cell-matrix adhesion;GO:0006996//organelle organization;GO:0007010//cytoskeleton organization;GO:0007017//microtubule-based process;GO:0007162//negative regulation of cell adhesion;GO:0008104//protein localization;GO:0008150//biological_process;GO:0009987//cellular p…	--
ncbi_110167276	6	12	8	798	610	763	0.05	0.1	0.076	7.22	5.65	7.207	0.0753333	6.69233	6.47308	8.40572e-59	5.35951e-57	LOC110167276	oxysterol-binding protein-related protein 10, transcript variant X1	-	-	-	-	GO:0005575//cellular_component;GO:0005622//intracellular anatomical structure;GO:0005737//cytoplasm;GO:0005829//cytosol;GO:0005856//cytoskeleton;GO:0043226//organelle;GO:0043228//non-membrane-bounded organelle;GO:0043229//intracellular organelle;GO:0043232//intracellular non-membrane-bounded organelle	GO:0001786//phosphatidylserine binding;GO:0003674//molecular_function;GO:0005215//transporter activity;GO:0005319//lipid transporter activity;GO:0005488//binding;GO:0005496//steroid binding;GO:0005543//phospholipid binding;GO:0005548//phospholipid transporter activity;GO:0008289//lipid binding;GO:0015485//cholesterol binding;GO:0032934//sterol binding;GO:0036094//small molecule binding;GO:0043167…	GO:0006575//cellular modified amino acid metabolic process;GO:0006629//lipid metabolic process;GO:0006644//phospholipid metabolic process;GO:0006650//glycerophospholipid metabolic process;GO:0006658//phosphatidylserine metabolic process;GO:0006793//phosphorus metabolic process;GO:0006796//phosphate-containing compound metabolic process;GO:0006807//nitrogen compound metabolic process;GO:0006810//t…	--
ncbi_110160437	154	168	83	4924	3652	3650	1.245	1.415	0.792	44.144	33.534	34.247	1.15067	37.3083	5.01896	8.81944e-59	5.60972e-57	fxr1	FMR1 autosomal homolog 1, transcript variant X6	-	-	-	-	GO:0005575//cellular_component;GO:0005622//intracellular anatomical structure;GO:0005634//nucleus;GO:0005730//nucleolus;GO:0005737//cytoplasm;GO:0005829//cytosol;GO:0030016//myofibril;GO:0030424//axon;GO:0030425//dendrite;GO:0031974//membrane-enclosed lumen;GO:0031981//nuclear lumen;GO:0032991//protein-containing complex;GO:0035770//ribonucleoprotein granule;GO:0036477//somatodendritic compartmen…	GO:0002151//G-quadruplex RNA binding;GO:0003674//molecular_function;GO:0003676//nucleic acid binding;GO:0003723//RNA binding;GO:0003725//double-stranded RNA binding;GO:0003727//single-stranded RNA binding;GO:0003729//mRNA binding;GO:0003730//mRNA 3'-UTR binding;GO:0004654//polyribonucleotide nucleotidyltransferase activity;GO:0005488//binding;GO:0005515//protein binding;GO:0033592//RNA strand ann…	GO:0006402//mRNA catabolic process;GO:0006417//regulation of translation;GO:0006915//apoptotic process;GO:0007275//multicellular organism development;GO:0007517//muscle organ development;GO:0008150//biological_process;GO:0008219//cell death;GO:0009889//regulation of biosynthetic process;GO:0009890//negative regulation of biosynthetic process;GO:0009892//negative regulation of metabolic process;GO…	--
ncbi_110167978	32	35	37	767	1174	1053	0.726	0.826	0.99	19.656	30.809	28.182	0.847333	26.2157	4.95136	9.09919e-59	5.77371e-57	plvapb	plasmalemma vesicle associated protein b	-	-	-	-	GO:0005575//cellular_component;GO:0005622//intracellular anatomical structure;GO:0005737//cytoplasm;GO:0005886//plasma membrane;GO:0005901//caveola;GO:0009986//cell surface;GO:0016020//membrane;GO:0030288//outer membrane-bounded periplasmic space;GO:0044853//plasma membrane raft;GO:0045121//membrane raft;GO:0048471//perinuclear region of cytoplasm;GO:0071944//cell periphery;GO:0098590//plasma mem…	GO:0003674//molecular_function;GO:0005488//binding;GO:0005515//protein binding;GO:0005524//ATP binding;GO:0033286//ATPase-coupled ectoine transmembrane transporter activity;GO:0033288//ATPase-coupled hydroxyectoine transmembrane transporter activity;GO:0033294//ectoine binding;GO:0033295//hydroxyectoine binding;GO:0042802//identical protein binding;GO:0042803//protein homodimerization activity;GO…	GO:0000165//MAPK cascade;GO:0002682//regulation of immune system process;GO:0002684//positive regulation of immune system process;GO:0002685//regulation of leukocyte migration;GO:0002687//positive regulation of leukocyte migration;GO:0002691//regulation of cellular extravasation;GO:0002693//positive regulation of cellular extravasation;GO:0006468//protein phosphorylation;GO:0006793//phosphorus me…	--
ncbi_110166175	122	105	87	2296	1823	2968	0.462	0.413	0.388	9.809	7.975	13.242	0.421	10.342	4.61855	1.01391e-58	6.4181e-57	fat1a	FAT atypical cadherin 1a	-	-	-	-	GO:0005575//cellular_component;GO:0005622//intracellular anatomical structure;GO:0005634//nucleus;GO:0005737//cytoplasm;GO:0005886//plasma membrane;GO:0005911//cell-cell junction;GO:0016020//membrane;GO:0016324//apical plasma membrane;GO:0030027//lamellipodium;GO:0030054//cell junction;GO:0030175//filopodium;GO:0031252//cell leading edge;GO:0042995//cell projection;GO:0043226//organelle;GO:004322…	GO:0003674//molecular_function;GO:0005488//binding;GO:0005509//calcium ion binding;GO:0043167//ion binding;GO:0043169//cation binding;GO:0046872//metal ion binding	GO:0000902//cell morphogenesis;GO:0001654//eye development;GO:0002064//epithelial cell development;GO:0003382//epithelial cell morphogenesis;GO:0006996//organelle organization;GO:0007010//cytoskeleton organization;GO:0007015//actin filament organization;GO:0007154//cell communication;GO:0007155//cell adhesion;GO:0007156//homophilic cell adhesion via plasma membrane adhesion molecules;GO:0007163//…	--
ncbi_110161529	6800	6367	3992	290	266	210	165.316	160.954	114.425	7.946	7.484	6.012	146.898	7.14733	-4.36127	1.03474e-58	6.53422e-57	ovch1	ovochymase 1, transcript variant X1	-	-	-	-	-	GO:0004252//serine-type endopeptidase activity	GO:0006508//proteolysis	--
ncbi_129407474	30	30	19	1728	943	1187	0.727	0.756	0.543	47.271	26.417	33.912	0.675333	35.8667	5.7309	1.18256e-58	7.44984e-57	LOC129407474	uncharacterized LOC129407474	-	-	-	-	-	-	-	--
ncbi_110154157	16	13	30	851	865	1003	0.361	0.305	0.798	21.686	22.572	26.692	0.488	23.65	5.59882	1.28044e-58	8.04722e-57	casp7	caspase 7, apoptosis-related cysteine peptidase	Human Diseases;Cellular Processes;Cellular Processes;Organismal Systems	Infectious disease: bacterial;Transport and catabolism;Cell growth and death;Immune system	ko05132//Salmonella infection;ko04148//Efferocytosis;ko04210//Apoptosis;ko04623//Cytosolic DNA-sensing pathway	K04397;K04397;K04397;K04397	GO:0005575//cellular_component;GO:0005622//intracellular anatomical structure;GO:0005634//nucleus;GO:0005654//nucleoplasm;GO:0005737//cytoplasm;GO:0005829//cytosol;GO:0031974//membrane-enclosed lumen;GO:0031981//nuclear lumen;GO:0043226//organelle;GO:0043227//membrane-bounded organelle;GO:0043229//intracellular organelle;GO:0043231//intracellular membrane-bounded organelle;GO:0043233//organelle l…	GO:0003674//molecular_function;GO:0003824//catalytic activity;GO:0004175//endopeptidase activity;GO:0004190//aspartic-type endopeptidase activity;GO:0004197//cysteine-type endopeptidase activity;GO:0008233//peptidase activity;GO:0008234//cysteine-type peptidase activity;GO:0016787//hydrolase activity;GO:0070001//aspartic-type peptidase activity;GO:0097153//cysteine-type endopeptidase activity inv…	GO:0006508//proteolysis;GO:0006807//nitrogen compound metabolic process;GO:0006915//apoptotic process;GO:0007275//multicellular organism development;GO:0007507//heart development;GO:0008150//biological_process;GO:0008152//metabolic process;GO:0008219//cell death;GO:0009314//response to radiation;GO:0009411//response to UV;GO:0009416//response to light stimulus;GO:0009628//response to abiotic stim…	--
ncbi_110166163	70	77	51	2342	1617	1471	0.48	0.549	0.412	18.126	12.815	11.89	0.480333	14.277	4.89351	1.68201e-58	1.05458e-56	LOC110166163	myosin-10-like	Cellular Processes;Cellular Processes;Cellular Processes;Cellular Processes;Organismal Systems	Cell motility;Cell motility;Cellular community - eukaryotes;Cell motility;Circulatory system	ko04820//Cytoskeleton in muscle cells;ko04810//Regulation of actin cytoskeleton;ko04530//Tight junction;ko04814//Motor proteins;ko04270//Vascular smooth muscle contraction	K10352;K10352;K10352;K10352;K10352	GO:0016459//myosin complex	GO:0003774//cytoskeletal motor activity;GO:0005515//protein binding;GO:0005524//ATP binding;GO:0016887//ATP hydrolysis activity	GO:0007059//chromosome segregation;GO:0030261//chromosome condensation	--
ncbi_129410022	7292	6159	6657	212	293	124	113.395	99.594	122.009	3.73	5.268	2.274	111.666	3.75733	-4.89334	1.70986e-58	1.06949e-56	si:rp71-45k5.2	uncharacterized protein LOC560783 homolog	-	-	-	-	-	GO:0003677//DNA binding;GO:0003700//DNA-binding transcription factor activity;GO:0005515//protein binding;GO:0008270//zinc ion binding;GO:0043565//sequence-specific DNA binding	GO:0006355//regulation of DNA-templated transcription	Fork_head
ncbi_110161153	20	18	27	705	723	636	0.246	0.23	0.391	9.669	10.151	9.11	0.289	9.64333	5.06039	1.74248e-58	1.08731e-56	LOC110161153	myocyte-specific enhancer factor 2D-like, transcript variant X1	Environmental Information Processing	Signal transduction	ko04371//Apelin signaling pathway	K09262	-	GO:0003677//DNA binding;GO:0046983//protein dimerization activity	-	--
ncbi_129410820	42	79	38	2024	1782	1600	0.523	1.024	0.558	28.473	25.671	23.506	0.701667	25.8833	5.20509	1.79157e-58	1.1153e-56	nfixa	nuclear factor I/Xa	-	-	-	-	GO:0005634//nucleus	GO:0003700//DNA-binding transcription factor activity	GO:0006355//regulation of DNA-templated transcription	--
ncbi_110174255	22	29	28	757	664	677	0.267	0.366	0.4	10.365	9.311	9.681	0.344333	9.78567	4.82879	1.83312e-58	1.13848e-56	LOC110174255	F-BAR and double SH3 domains protein 2, transcript variant X1	-	-	-	-	GO:0005575//cellular_component;GO:0005622//intracellular anatomical structure;GO:0005737//cytoplasm;GO:0005768//endosome;GO:0012505//endomembrane system;GO:0031410//cytoplasmic vesicle;GO:0031594//neuromuscular junction;GO:0031982//vesicle;GO:0043226//organelle;GO:0043227//membrane-bounded organelle;GO:0043229//intracellular organelle;GO:0045202//synapse;GO:0055037//recycling endosome;GO:0097708/…	GO:0005515//protein binding	GO:0007154//cell communication;GO:0007267//cell-cell signaling;GO:0007268//chemical synaptic transmission;GO:0007274//neuromuscular synaptic transmission;GO:0008064//regulation of actin polymerization or depolymerization;GO:0008150//biological_process;GO:0009987//cellular process;GO:0016043//cellular component organization;GO:0023052//signaling;GO:0030832//regulation of actin filament length;GO:0…	--
ncbi_110155419	2570	2664	2577	237	272	206	56.163	60.545	66.38	5.848	6.873	5.309	61.0293	6.01	-3.34407	1.96049e-58	1.21472e-56	rpusd2	RNA pseudouridine synthase domain containing 2	-	-	-	-	GO:0005575//cellular_component;GO:0005622//intracellular anatomical structure;GO:0005737//cytoplasm;GO:0005739//mitochondrion;GO:0043226//organelle;GO:0043227//membrane-bounded organelle;GO:0043229//intracellular organelle;GO:0043231//intracellular membrane-bounded organelle	GO:0003674//molecular_function;GO:0003676//nucleic acid binding;GO:0003723//RNA binding;GO:0003824//catalytic activity;GO:0004730//pseudouridylate synthase activity;GO:0005488//binding;GO:0009982//pseudouridine synthase activity;GO:0016853//isomerase activity;GO:0016866//intramolecular transferase activity;GO:0097159//organic cyclic compound binding;GO:1901363//heterocyclic compound binding	GO:0000154//rRNA modification;GO:0000455//enzyme-directed rRNA pseudouridine synthesis;GO:0001522//pseudouridine synthesis;GO:0006139//nucleobase-containing compound metabolic process;GO:0006364//rRNA processing;GO:0006396//RNA processing;GO:0006399//tRNA metabolic process;GO:0006400//tRNA modification;GO:0006725//cellular aromatic compound metabolic process;GO:0006807//nitrogen compound metaboli…	--
ncbi_110156805	9245	9039	8747	1110	1001	873	450.27	457.843	502.148	61.047	56.375	50.142	470.087	55.8547	-3.07318	2.06747e-58	1.278e-56	cdk1	cyclin-dependent kinase 1	Cellular Processes;Cellular Processes;Cellular Processes;Cellular Processes;Organismal Systems;Cellular Processes	Cell growth and death;Cell growth and death;Cell growth and death;Cellular community - eukaryotes;Endocrine system;Cell growth and death	ko04218//Cellular senescence;ko04110//Cell cycle;ko04114//Oocyte meiosis;ko04540//Gap junction;ko04914//Progesterone-mediated oocyte maturation;ko04115//p53 signaling pathway	K02087;K02087;K02087;K02087;K02087;K02087	GO:0000307//cyclin-dependent protein kinase holoenzyme complex;GO:0005575//cellular_component;GO:0005622//intracellular anatomical structure;GO:0005634//nucleus;GO:0005654//nucleoplasm;GO:0005737//cytoplasm;GO:0005739//mitochondrion;GO:0005759//mitochondrial matrix;GO:0005783//endoplasmic reticulum;GO:0005789//endoplasmic reticulum membrane;GO:0005813//centrosome;GO:0005815//microtubule organizin…	GO:0000166//nucleotide binding;GO:0001618//virus receptor activity;GO:0003674//molecular_function;GO:0003682//chromatin binding;GO:0003824//catalytic activity;GO:0004672//protein kinase activity;GO:0004674//protein serine/threonine kinase activity;GO:0004693//cyclin-dependent protein serine/threonine kinase activity;GO:0005488//binding;GO:0005515//protein binding;GO:0005524//ATP binding;GO:000835…	GO:0000003//reproduction;GO:0000075//cell cycle checkpoint signaling;GO:0000077//DNA damage checkpoint signaling;GO:0000082//G1/S transition of mitotic cell cycle;GO:0000086//G2/M transition of mitotic cell cycle;GO:0000226//microtubule cytoskeleton organization;GO:0000278//mitotic cell cycle;GO:0000280//nuclear division;GO:0000302//response to reactive oxygen species;GO:0000578//embryonic axis s…	--
ncbi_110175465	25	32	29	699	859	1004	0.849	1.13	1.161	26.81	33.739	40.216	1.04667	33.5883	5.00409	2.18257e-58	1.34599e-56	si:ch211-107o10.3	uncharacterized protein LOC407663 homolog	Metabolism;Metabolism;Metabolism	Global and overview maps;Global and overview maps;Metabolism of cofactors and vitamins	ko01100//Metabolic pathways;ko01240//Biosynthesis of cofactors;ko00830//Retinol metabolism	K11153;K11153;K11153	GO:0005737//cytoplasm	GO:0003858//3-hydroxybutyrate dehydrogenase activity;GO:0004316//3-oxoacyl-[acyl-carrier-protein] reductase (NADPH) activity;GO:0004757//sepiapterin reductase activity;GO:0004764//shikimate 3-dehydrogenase (NADP+) activity;GO:0008667//2,3-dihydro-2,3-dihydroxybenzoate dehydrogenase activity;GO:0016491//oxidoreductase activity;GO:0016628//oxidoreductase activity, acting on the CH-CH group of donor…	GO:0000272//polysaccharide catabolic process;GO:0006633//fatty acid biosynthetic process;GO:0006729//tetrahydrobiopterin biosynthetic process;GO:0008152//metabolic process;GO:0015995//chlorophyll biosynthetic process;GO:0019290//siderophore biosynthetic process;GO:0019632//shikimate metabolic process;GO:0042619//poly-hydroxybutyrate biosynthetic process;GO:0045150//acetoin catabolic process	--
ncbi_110164697	15	18	14	608	943	801	0.131	0.179	0.143	6.597	10.967	9.468	0.151	9.01067	5.89901	2.52523e-58	1.55366e-56	iqsec2b	IQ motif and Sec7 domain ArfGEF 2b, transcript variant X6	Cellular Processes	Transport and catabolism	ko04144//Endocytosis	K12495	GO:0005575//cellular_component;GO:0005622//intracellular anatomical structure;GO:0005737//cytoplasm	GO:0003674//molecular_function;GO:0005085//guanyl-nucleotide exchange factor activity;GO:0005488//binding;GO:0005515//protein binding;GO:0019899//enzyme binding;GO:0051020//GTPase binding;GO:0098772//molecular function regulator activity	GO:0006996//organelle organization;GO:0007010//cytoskeleton organization;GO:0008150//biological_process;GO:0009966//regulation of signal transduction;GO:0009987//cellular process;GO:0010646//regulation of cell communication;GO:0010647//positive regulation of cell communication;GO:0016043//cellular component organization;GO:0023051//regulation of signaling;GO:0023056//positive regulation of signal…	--
ncbi_110161032	19866	21953	31287	699	901	409	1018.01	1169.95	1889.79	40.448	53.39	24.717	1359.25	39.5183	-5.10415	2.73355e-58	1.67792e-56	gtf3ab	general transcription factor IIIA, b	-	-	-	-	-	GO:0008270//zinc ion binding	-	zf-C2H2
ncbi_110171089	21193	16787	14696	1075	961	652	674.456	557.621	551.668	38.549	35.016	24.33	594.582	32.6317	-4.18753	3.06372e-58	1.87621e-56	LOC110171089	zona pellucida sperm-binding protein 3-like, transcript variant X1	-	-	-	-	-	-	-	--
ncbi_110159098	50	43	39	994	803	874	1.084	0.967	0.982	24.387	20.154	22.289	1.011	22.2767	4.46168	3.16806e-58	1.9356e-56	nfyba	nuclear transcription factor Y, beta a, transcript variant X2	-	-	-	-	GO:0005575//cellular_component;GO:0005622//intracellular anatomical structure;GO:0005634//nucleus;GO:0005654//nucleoplasm;GO:0005667//transcription regulator complex;GO:0005669//transcription factor TFIID complex;GO:0016602//CCAAT-binding factor complex;GO:0031974//membrane-enclosed lumen;GO:0031981//nuclear lumen;GO:0032991//protein-containing complex;GO:0032993//protein-DNA complex;GO:0043226//…	GO:0000976//transcription cis-regulatory region binding;GO:0000977//RNA polymerase II transcription regulatory region sequence-specific DNA binding;GO:0000981//DNA-binding transcription factor activity, RNA polymerase II-specific;GO:0001067//transcription regulatory region nucleic acid binding;GO:0003674//molecular_function;GO:0003676//nucleic acid binding;GO:0003677//DNA binding;GO:0003690//doub…	GO:0001654//eye development;GO:0001932//regulation of protein phosphorylation;GO:0001934//positive regulation of protein phosphorylation;GO:0006139//nucleobase-containing compound metabolic process;GO:0006351//DNA-templated transcription;GO:0006352//DNA-templated transcription initiation;GO:0006355//regulation of DNA-templated transcription;GO:0006357//regulation of transcription by RNA polymeras…	NF-YB
ncbi_110174984	12	7	10	624	612	767	0.237	0.144	0.233	13.941	14.001	17.895	0.204667	15.279	6.22213	3.26413e-58	1.98968e-56	mcama	melanoma cell adhesion molecule a	-	-	-	-	-	-	-	--
ncbi_110158894	59	45	63	1292	1277	974	0.526	0.418	0.663	13.016	13.174	10.248	0.535667	12.146	4.503	3.45038e-58	2.09835e-56	slc16a2	solute carrier family 16 member 2	-	-	-	-	GO:0005575//cellular_component;GO:0005886//plasma membrane;GO:0016020//membrane;GO:0071944//cell periphery	GO:0003674//molecular_function;GO:0005215//transporter activity;GO:0005342//organic acid transmembrane transporter activity;GO:0008028//monocarboxylic acid transmembrane transporter activity;GO:0008509//monoatomic anion transmembrane transporter activity;GO:0008514//organic anion transmembrane transporter activity;GO:0015075//monoatomic ion transmembrane transporter activity;GO:0015291//secondary…	GO:0006810//transport;GO:0006811//monoatomic ion transport;GO:0006820//monoatomic anion transport;GO:0008150//biological_process;GO:0009914//hormone transport;GO:0010817//regulation of hormone levels;GO:0015711//organic anion transport;GO:0015718//monocarboxylic acid transport;GO:0015724//formate transport;GO:0015849//organic acid transport;GO:0019532//oxalate transport;GO:0034220//monoatomic ion…	--
ncbi_110165137	4265	4039	4082	324	264	193	142.022	139.876	160.22	12.183	10.166	7.579	147.373	9.976	-3.88486	4.41819e-58	2.68074e-56	pigw	phosphatidylinositol glycan anchor biosynthesis, class W	Metabolism;Metabolism	Global and overview maps;Glycan biosynthesis and metabolism	ko01100//Metabolic pathways;ko00563//Glycosylphosphatidylinositol (GPI)-anchor biosynthesis	K05283;K05283	GO:0005575//cellular_component;GO:0005622//intracellular anatomical structure;GO:0005737//cytoplasm;GO:0005783//endoplasmic reticulum;GO:0005789//endoplasmic reticulum membrane;GO:0012505//endomembrane system;GO:0016020//membrane;GO:0031984//organelle subcompartment;GO:0042175//nuclear outer membrane-endoplasmic reticulum membrane network;GO:0043226//organelle;GO:0043227//membrane-bounded organel…	GO:0003674//molecular_function;GO:0003824//catalytic activity;GO:0008374//O-acyltransferase activity;GO:0016740//transferase activity;GO:0016746//acyltransferase activity;GO:0016747//acyltransferase activity, transferring groups other than amino-acyl groups;GO:0032216//glucosaminyl-phosphatidylinositol O-acyltransferase activity	GO:0000003//reproduction;GO:0006497//protein lipidation;GO:0006505//GPI anchor metabolic process;GO:0006506//GPI anchor biosynthetic process;GO:0006629//lipid metabolic process;GO:0006643//membrane lipid metabolic process;GO:0006644//phospholipid metabolic process;GO:0006650//glycerophospholipid metabolic process;GO:0006661//phosphatidylinositol biosynthetic process;GO:0006664//glycolipid metabol…	--
[truncated: 26,708 more rows]
